# Supplementary material for: Quality of life among pregnant women with urinary incontinence: A cross-sectional study in a Malaysian primary care clinic
Source: PLoS One. 2021 Apr 28;16(4):e0250714. doi: 10.1371/journal.pone.0250714 (PMC8081257; doi:10.1371/journal.pone.0250714)
Supplement: S1 Data — (XLSX) [file pone.0250714.s002.xlsx]

## Sheet: UI and KAP
ID	Age	Age_Cat	CatCat_Age	Ethnicity	Cat_Ethni	Education	Edu_Cat	BMI	Cat_BMI	CatCat_BMI	Gestational_age	Trimester	Num_Preg	Cat_Pregnancy	Live_births	Q12_Normal_conception	Q12_Normal_vacuum	Q12_Normal_forceps	Q12_Cesarean_section	Cat_CSect	Q13_UI_history	Q13a_Bothersome	Q13b_UI_protection	SF3	SF4	SF5	UITotal	Cat_UI	Cat_YesNoUI	SF6_never	SF6_before_reaching_toilet	SF6_coughing_sneezing	SF6_sleeping	SF6_exercise	SF6_after_dressing	SF6_no_obv_reason	SF6_all_the_time	SUI	MUI	SFUIQOL	ICIQLUTSQOL	RoleLimitation	PhysicalLimitaton	SocialLimit	SocialLimitat	SocialLimitatation	PR1	Emotions	SleepEnergy
2	30	3	2	1	1	5	1	36.6	4	3	38	3	2	2	1	1	0	0	0	1	0	0	0	0	0	0	0	1	0	1	0	0	0	0	0	0	0	0	0	#NULL!	17	0	0	0	0	0	0	0	0
3	34	3	2	2	2	5	1	27.3	3	2	28	3	1	1	0	0	0	0	0	1	0	0	0	1	2	1	4	2	1	0	0	1	0	0	0	0	0	1	0	1	21	0	0	0	0	0	16.6667	0	0
5	28	2	1	3	2	4	2	26.7	3	2	28	3	1	1	0	0	0	0	0	1	0	0	0	0	0	0	0	1	0	1	0	0	0	0	0	0	0	0	0	1	19	0	0	0	0	0	0	0	16.6667
9	28	2	1	1	1	5	1	26.8	3	2	30	3	1	1	0	0	0	0	0	1	0	0	0	0	0	0	0	1	0	0	0	1	0	0	0	0	0	1	0	1	17	0	0	0	0	0	0	0	0
10	23	1	1	1	1	4	2	22.4	2	1	35	3	1	1	0	0	0	0	0	1	0	0	0	0	0	0	0	1	0	1	0	0	0	0	0	0	0	0	0	1	18	0	0	0	0	0	0	0	0
11	35	4	2	1	1	5	1	26.1	3	2	31	3	1	1	0	0	0	0	0	1	0	0	0	0	0	0	0	1	0	1	0	0	0	0	0	0	0	0	0	1	17	0	0	0	0	0	0	0	0
12	32	3	2	1	1	5	1	22.5	2	1	37	3	2	2	1	0	1	0	0	1	1	1	1	1	2	1	4	2	1	0	0	1	0	0	0	0	0	1	0	1	28	33.3333	33.3333	0	0	0	16.6667	0	0
13	30	3	2	1	1	5	1	29.8	4	3	24	2	2	2	0	0	0	0	0	1	0	0	1	0	0	0	0	1	0	1	0	0	0	0	0	0	0	0	0	1	21	0	0	0	0	0	0	0	0
16	33	3	2	1	1	5	1	25.5	3	2	19	2	3	2	2	2	0	0	0	1	0	0	0	0	0	0	0	1	0	1	0	0	0	0	0	0	0	0	0	1	22	0	0	0	0	0	0	0	33.3333
18	27	2	1	1	1	5	1	19.8	2	1	22	2	2	2	1	1	0	0	0	1	0	0	0	0	0	0	0	1	0	1	0	0	0	0	0	0	0	0	0	1	17	0	0	0	0	0	0	0	0
20	32	3	2	1	1	5	1	33.2	4	3	21	2	3	2	1	1	0	0	0	1	1	0	1	2	2	2	6	3	1	0	0	1	0	0	0	0	0	1	0	1	22	16.6667	0	0	0	0	0	0	0
21	36	4	2	2	2	5	1	27	3	2	36	3	1	1	0	0	0	0	0	1	0	0	0	0	0	0	0	1	0	0	0	0	0	0	0	0	0	0	0	1	18	0	0	0	0	0	0	0	0
22	37	4	2	1	1	4	2	26.6	3	2	28	3	4	2	2	2	0	0	0	1	0	0	0	0	0	0	0	1	0	1	0	0	0	0	0	0	0	0	0	1	26	33.3333	16.6667	0	0	0	0	0	16.6667
23	23	1	1	1	1	5	1	22.7	2	1	6	1	1	1	0	0	0	0	0	1	0	0	0	0	0	0	0	1	0	0	0	0	0	0	0	0	0	0	0	1	17	0	0	0	0	0	0	0	0
25	26	2	1	1	1	5	1	24.2	3	2	17	2	2	2	0	0	0	0	0	1	1	1	1	3	2	2	7	3	1	0	1	0	0	0	0	0	0	0	0	1	34	33.3333	16.6667	0	0	0	0	11.1111	50
27	32	3	2	1	1	5	1	27.3	3	2	14	2	4	2	2	2	0	0	0	1	0	0	0	0	0	0	0	1	0	1	0	0	0	0	0	0	0	0	0	1	18	0	0	0	0	0	0	0	16.6667
29	32	3	2	1	1	4	2	28	4	3	27	3	4	2	3	2	1	0	0	1	0	0	0	1	2	1	4	2	1	0	0	1	0	0	0	0	0	1	0	1	34	50	66.6667	0	33.3333	33.3333	0	0	16.6667
31	24	1	1	1	1	5	1	18.4	1	1	29	3	1	1	0	0	0	0	0	1	0	0	0	0	0	0	0	1	0	1	0	0	0	0	0	0	0	0	0	1	17	0	0	0	0	0	0	0	0
32	20	1	1	3	2	5	1	17.3	1	1	21	2	1	1	0	0	0	0	0	1	0	0	0	0	0	0	0	1	0	1	0	0	0	0	0	0	0	0	0	1	26	0	0	0	0	0	33.3333	0	16.6667
34	27	2	1	1	1	4	2	27.2	3	2	37	3	1	1	0	0	0	0	0	1	0	0	0	0	0	0	0	1	0	1	0	0	0	0	0	0	0	0	0	1	26	33.3333	33.3333	0	33.3333	33.3333	0	0	33.3333
35	31	3	2	2	2	5	1	21.9	2	1	23	2	1	1	0	0	0	0	0	1	1	0	0	1	2	0	3	2	1	0	0	1	0	0	0	0	0	1	0	1	19	0	0	0	0	0	0	0	0
38	32	3	2	1	1	5	1	25.6	3	2	27	3	2	2	1	0	0	0	1	2	0	0	0	1	2	2	5	2	1	0	0	1	0	0	0	0	0	1	0	1	23	0	0	0	0	0	0	0	16.6667
39	26	2	1	1	1	5	1	24.5	3	2	26	2	1	1	0	0	0	0	0	1	0	0	0	0	0	0	0	1	0	1	0	0	0	0	0	0	0	0	0	1	22	0	0	0	0	0	0	0	0
41	33	3	2	1	1	5	1	#NULL!	4	3	37	3	3	2	2	2	0	0	0	1	0	0	0	0	0	0	0	1	0	1	0	0	0	0	0	0	0	0	0	1	18	16.6667	0	0	0	0	0	0	0
43	27	2	1	1	1	5	1	23.1	3	2	15	2	1	1	0	0	0	0	0	1	0	0	0	0	0	0	0	1	0	1	0	0	0	0	0	0	0	0	0	1	28	33.3333	50	11.1111	0	11.1111	0	0	16.6667
45	33	3	2	1	1	5	1	25.3	3	2	38	3	2	2	1	0	0	0	1	2	1	1	0	1	2	2	5	2	1	0	1	0	0	0	0	0	0	0	0	1	24	16.6667	0	0	0	0	0	11.1111	16.6667
49	38	4	2	1	1	4	2	33.7	4	3	20	2	6	3	3	3	0	0	1	2	1	1	0	1	2	3	6	3	1	0	1	1	0	0	1	0	0	1	1	1	17	0	0	0	0	0	0	0	0
51	25	2	1	1	1	5	1	19.5	2	1	35	3	1	1	0	0	0	0	0	1	0	0	0	0	0	0	0	1	0	1	0	0	0	0	0	0	0	0	0	1	21	0	0	0	0	0	33.3333	0	0
53	24	1	1	3	2	4	2	32.9	4	3	17	2	3	2	2	1	0	0	0	1	0	0	0	0	0	0	0	1	0	1	0	0	0	0	0	0	0	0	0	1	18	0	0	0	0	0	0	0	0
54	29	2	1	1	1	5	1	18.8	2	1	29	3	1	1	0	0	0	0	0	1	0	0	0	0	0	0	0	1	0	1	0	0	0	0	0	0	0	0	0	1	25	0	0	0	0	0	33.3333	0	16.6667
55	38	4	2	1	1	5	1	20.6	2	1	27	3	7	3	5	5	0	0	0	1	0	0	0	0	0	0	0	1	0	1	0	0	0	0	0	0	0	0	0	1	21	0	0	0	0	0	0	0	16.6667
56	26	2	1	2	2	5	1	24.2	3	2	31	3	1	1	0	0	0	0	0	1	0	0	0	1	2	2	5	2	1	0	1	0	0	0	0	0	0	0	0	1	17	0	0	0	0	0	0	0	0
58	35	4	2	1	1	4	2	22.2	2	1	35	3	2	2	1	1	0	0	0	1	0	0	0	0	0	0	0	1	0	0	0	0	0	0	0	0	0	0	0	1	17	0	0	0	0	0	0	0	0
59	29	2	1	1	1	#NULL!	1	30.1	4	3	39	3	2	2	1	1	0	0	0	1	0	0	1	0	2	0	2	2	1	1	0	0	0	0	0	0	0	0	0	1	20	0	0	0	0	0	16.6667	0	0
60	27	2	1	1	1	4	2	27.3	3	2	30	3	6	3	3	3	0	0	0	1	0	0	0	0	0	2	2	2	1	1	0	0	0	0	0	0	0	0	0	1	20	0	0	0	0	0	0	0	16.6667
61	27	2	1	1	1	5	1	18.4	1	1	33	3	2	2	0	0	0	0	0	1	0	0	0	0	0	0	0	1	0	1	0	0	0	0	0	0	0	0	0	1	17	0	0	0	0	0	0	0	0
62	28	2	1	2	2	5	1	21.4	2	1	32	3	1	1	0	0	0	0	0	1	0	0	0	0	0	0	0	1	0	1	0	0	0	0	0	0	0	0	0	1	21	0	0	0	0	0	0	0	16.6667
64	29	2	1	4	2	#NULL!	1	23.7	3	2	30	3	5	3	4	4	0	0	0	1	0	0	0	0	0	0	0	1	0	1	0	0	0	0	0	0	0	0	0	1	18	0	0	0	0	0	0	0	0
65	33	3	2	1	1	2	1	20.9	2	1	39	3	1	1	0	0	0	0	0	1	0	0	0	0	0	0	0	1	0	1	0	0	0	0	0	0	0	0	0	1	17	0	0	0	0	0	0	0	0
66	37	4	2	1	1	5	1	22.6	2	1	30	3	4	2	2	0	0	0	2	2	0	0	0	0	0	0	0	1	0	1	0	0	0	0	0	0	0	0	0	1	19	0	0	0	0	0	16.6667	0	0
67	33	3	2	1	1	5	1	17.5	1	1	34	3	2	2	1	0	0	0	1	2	0	0	0	0	0	0	0	1	0	1	0	0	0	0	0	0	0	0	0	1	17	0	0	0	0	0	0	0	0
69	30	3	2	1	1	4	2	22.2	2	1	27	3	3	2	2	2	0	0	0	1	0	0	0	0	0	0	0	1	0	1	0	0	0	0	0	0	0	0	0	1	17	0	0	0	0	0	0	0	0
76	25	2	1	1	1	5	1	24.6	3	2	36	3	2	2	1	0	0	0	1	2	0	0	0	0	0	0	0	1	0	1	0	0	0	0	0	0	0	0	0	1	17	0	0	0	0	0	0	0	0
80	37	4	2	1	1	5	1	21.9	2	1	20	2	5	3	2	0	0	1	1	2	0	0	0	0	0	0	0	1	0	1	0	0	0	0	0	0	0	0	0	1	18	0	0	0	0	0	0	0	0
81	31	3	2	2	2	4	2	28.8	4	3	19	2	2	2	0	1	0	0	0	1	0	0	0	0	0	0	0	1	0	1	0	0	0	0	0	0	0	0	0	1	19	0	0	0	0	0	0	0	0
82	27	2	1	3	2	5	1	#NULL!	4	3	22	2	2	2	1	0	0	0	1	2	0	0	0	0	0	0	0	1	0	1	0	0	0	0	0	0	0	0	0	1	17	0	0	0	0	0	0	0	0
84	31	3	2	3	2	5	1	21.8	2	1	34	3	1	1	0	0	0	0	0	1	0	0	0	0	0	0	0	1	0	0	0	1	0	0	0	0	0	1	0	1	22	16.6667	0	0	16.6667	16.6667	0	0	16.6667
86	28	2	1	1	1	5	1	17.2	1	1	29	3	1	1	0	0	0	0	0	1	0	0	0	0	0	0	0	1	0	1	0	0	0	0	0	0	0	0	0	1	23	0	0	0	0	0	0	0	33.3333
88	31	3	2	2	2	5	1	23.4	3	2	22	2	1	1	0	0	0	0	0	1	0	0	0	0	0	0	0	1	0	1	0	0	0	0	0	0	0	0	0	1	18	0	0	0	0	0	0	0	0
89	34	3	2	1	1	5	1	27.4	3	2	20	2	4	2	3	3	0	0	0	1	0	0	0	0	0	0	0	1	0	1	0	0	0	0	0	0	0	0	0	1	24	0	0	0	0	0	16.6667	0	16.6667
90	25	2	1	1	1	5	1	17.8	1	1	23	2	1	1	0	0	0	0	0	1	0	0	0	0	0	0	0	1	0	1	0	0	0	0	0	0	0	0	0	1	18	0	0	0	0	0	0	0	0
91	32	3	2	3	2	#NULL!	1	24	3	2	20	2	3	2	2	0	0	0	2	2	0	0	0	0	0	0	0	1	0	1	0	0	0	0	0	0	0	0	0	1	21	0	0	0	0	0	16.6667	0	16.6667
93	28	2	1	1	1	5	1	19.4	2	1	28	3	1	1	0	0	0	0	0	1	0	0	0	0	0	0	0	1	0	1	0	0	0	0	0	0	0	0	0	1	19	0	0	0	0	0	16.6667	0	0
94	27	2	1	1	1	5	1	25.2	3	2	32	3	1	1	0	0	0	0	0	1	0	0	0	0	0	0	0	1	0	1	0	0	0	0	0	0	0	0	0	1	20	0	16.6667	0	0	0	0	0	0
97	31	3	2	4	2	5	1	24	3	2	18	2	2	2	1	0	0	0	1	2	1	1	1	1	2	4	7	3	1	0	0	1	0	0	0	0	0	1	0	1	25	33.3333	16.6667	0	0	0	33.3333	0	16.6667
98	29	2	1	2	2	5	1	20.5	2	1	29	3	1	1	0	0	0	0	0	1	0	0	0	0	0	0	0	1	0	1	0	0	0	0	0	0	0	0	0	1	22	0	0	0	0	0	0	0	16.6667
99	27	2	1	1	1	5	1	24	3	2	7	1	1	1	0	0	0	0	0	1	0	0	0	1	2	1	4	2	1	0	1	1	0	1	0	0	0	0	0	1	20	0	0	0	0	0	0	0	0
102	32	3	2	3	2	5	1	23.8	3	2	27	3	1	1	0	0	0	0	0	1	0	0	0	0	0	0	0	1	0	1	0	0	0	0	0	0	0	0	0	1	18	0	0	0	0	0	0	0	0
105	26	2	1	1	1	5	1	22.3	2	1	29	3	1	1	0	0	0	0	0	1	0	0	0	0	0	0	0	1	0	1	0	0	0	0	0	0	0	0	0	1	19	0	0	0	0	0	0	0	16.6667
111	30	3	2	3	2	5	1	19.2	2	1	20	2	1	1	0	0	0	0	0	1	0	0	0	0	0	0	0	1	0	1	0	0	0	0	0	0	0	0	0	1	18	0	0	0	0	0	0	0	0
112	39	4	2	1	1	5	1	22.3	2	1	29	3	3	2	2	1	0	0	1	2	0	0	0	0	0	0	0	1	0	1	0	0	0	0	0	0	0	0	0	1	21	0	0	0	0	0	0	0	0
114	41	4	2	1	1	5	1	25.7	3	2	28	3	5	3	2	1	1	0	0	1	0	0	0	2	2	2	6	3	1	0	0	1	0	0	0	0	0	1	0	1	36	33.3333	33.3333	0	33.3333	33.3333	16.6667	0	33.3333
115	38	4	2	1	1	5	1	26	3	2	30	3	7	3	5	5	0	0	0	1	0	0	0	1	2	2	5	2	1	0	0	1	0	0	0	0	0	1	0	1	18	0	0	0	0	0	0	0	0
116	32	3	2	1	1	5	1	28.5	4	3	34	3	5	3	1	0	0	0	1	2	0	0	0	0	0	1	1	2	1	0	1	0	0	0	0	0	0	0	0	1	24	66.6667	0	0	0	0	0	0	16.6667
122	28	2	1	1	1	5	1	17.7	1	1	32	3	4	2	1	1	0	0	0	1	0	0	0	1	2	1	4	2	1	0	0	1	0	0	0	0	0	1	0	1	20	0	0	0	0	0	0	0	16.6667
123	25	2	1	1	1	4	2	24.3	3	2	38	3	4	2	3	3	0	0	0	1	0	0	0	1	2	2	5	2	1	0	0	1	0	1	0	0	0	0	0	1	23	50	16.6667	0	0	0	0	0	0
125	39	4	2	1	1	4	2	27.6	4	3	36	3	5	3	0	0	0	0	0	1	0	0	0	0	0	0	0	1	0	1	0	0	0	0	0	0	0	0	0	1	35	33.3333	50	0	33.3333	33.3333	16.6667	0	66.6667
129	25	2	1	1	1	5	1	24.5	3	2	35	3	1	1	0	0	0	0	0	1	0	0	0	0	0	0	0	1	0	1	0	0	0	0	0	0	0	0	0	1	25	0	0	0	0	0	0	0	0
131	34	3	2	2	2	5	1	23.9	3	2	21	2	3	2	1	0	0	0	1	2	0	0	0	0	0	0	0	1	0	1	0	0	0	0	0	0	0	0	0	1	20	0	0	0	0	0	33.3333	0	0
132	23	1	1	1	1	2	1	35.2	4	3	33	3	1	1	0	0	0	0	0	1	0	0	0	0	0	0	0	1	0	1	0	0	0	0	0	0	0	0	0	1	21	0	0	0	0	0	0	0	33.3333
133	40	4	2	1	1	5	1	27.4	3	2	30	3	6	3	5	5	0	0	0	1	0	0	0	0	0	0	0	1	0	0	0	1	0	0	0	0	0	1	0	1	27	33.3333	33.3333	11.1111	0	11.1111	0	0	33.3333
139	35	4	2	1	1	5	1	20.3	2	1	31	3	1	1	0	0	0	0	0	1	0	0	0	0	0	0	0	1	0	1	0	0	0	0	0	0	0	0	0	1	30	50	33.3333	22.2222	0	22.2222	0	11.1111	33.3333
140	27	2	1	1	1	5	1	25.5	3	2	28	3	1	1	0	0	0	0	0	1	0	0	0	0	0	0	0	1	0	1	0	0	0	0	0	0	0	0	0	1	35	50	33.3333	11.1111	0	11.1111	50	0	33.3333
141	21	1	1	1	1	4	2	24.2	3	2	28	3	1	1	0	0	0	0	0	1	0	0	0	0	0	0	0	1	0	1	0	0	0	0	0	0	0	0	0	1	19	0	0	0	0	0	16.6667	0	0
145	#NULL!	#NULL!	#NULL!	1	1	5	1	20.9	2	1	23	2	1	1	0	0	0	0	0	1	0	0	0	0	0	0	0	1	0	1	0	0	0	0	0	0	0	0	0	1	17	0	0	0	0	0	0	0	0
147	23	1	1	1	1	4	2	22.3	2	1	28	3	1	1	0	0	0	0	0	1	0	0	0	0	0	0	0	1	0	1	0	0	0	0	0	0	0	0	0	1	26	33.3333	33.3333	0	0	0	0	0	33.3333
148	29	2	1	1	1	4	2	31.6	4	3	39	3	3	2	2	2	0	0	0	1	0	0	0	0	0	0	0	1	0	0	1	0	0	0	0	0	0	0	0	1	31	33.3333	33.3333	11.1111	0	11.1111	0	0	33.3333
151	23	1	1	1	1	5	1	18.9	2	1	32	3	1	1	0	0	0	0	0	1	0	0	0	0	0	0	0	1	0	1	0	0	0	0	0	0	0	0	0	1	30	33.3333	33.3333	0	16.6667	16.6667	33.3333	0	33.3333
152	25	2	1	1	1	4	2	18.7	2	1	31	3	3	2	2	2	0	0	0	1	0	0	0	0	0	0	0	1	0	1	0	0	0	0	0	0	0	0	0	1	17	0	0	0	0	0	0	0	0
2120	25	2	1	1	1	5	1	17.31	1	1	23	2	1	1	0	0	0	0	0	1	1	1	1	4	2	6	12	3	1	0	0	1	0	0	0	0	0	1	0	0	54	100	50	77.7778	0	77.7778	66.6667	44.4444	50
2802	32	3	2	1	1	5	1	24.44	3	2	#NULL!	2	2	2	1	1	0	0	0	1	1	1	1	2	2	7	11	3	1	0	0	1	0	0	0	0	0	1	0	0	53	66.6667	66.6667	66.6667	0	66.6667	66.6667	44.4444	33.3333
533	31	3	2	1	1	5	1	24.97	3	2	25	2	3	2	1	1	0	0	0	1	1	1	1	4	2	7	13	4	1	0	0	1	0	0	1	0	0	1	0	0	54	50	66.6667	66.6667	0	66.6667	66.6667	55.5556	33.3333
73	36	4	2	1	1	4	2	37	4	3	26	2	8	3	6	7	0	0	0	1	0	1	1	4	4	9	17	4	1	0	0	1	0	0	0	0	0	1	0	0	36	83.3333	66.6667	0	50	50	33.3333	0	0
144	34	3	2	1	1	5	1	22	2	1	32	3	2	2	1	1	0	0	0	1	1	1	1	1	2	2	5	2	1	0	1	1	1	1	1	0	0	0	0	1	42	50	66.6667	22.2222	0	22.2222	50	11.1111	50
146	34	3	2	1	1	4	2	20	2	1	34	3	4	2	3	3	0	0	0	1	0	0	0	0	0	0	0	1	0	1	0	0	0	0	0	0	0	0	0	1	37	0	0	11.1111	0	11.1111	33.3333	66.6667	50
2231	29	2	1	1	1	5	1	31.64	4	3	17	2	2	2	1	0	0	0	1	2	1	1	1	2	2	3	7	3	1	0	0	1	0	1	1	0	0	0	0	1	44	50	50	55.5556	0	55.5556	33.3333	55.5556	16.6667
2235	29	2	1	1	1	5	1	32.88	4	3	20	2	3	2	2	0	0	0	2	2	1	1	1	4	4	4	12	3	1	0	1	1	0	0	1	0	0	1	1	0	52	66.6667	66.6667	66.6667	0	66.6667	33.3333	33.3333	66.6667
2918	24	1	1	1	1	4	2	31.61	4	3	2	1	1	1	1	0	0	0	0	1	0	0	0	0	0	0	0	1	0	1	0	0	0	0	0	0	0	0	0	1	25	33.3333	16.6667	#NULL!	0	#NULL!	33.3333	0	16.6667
401	27	2	1	1	1	4	2	22.48	2	1	33	3	1	1	0	0	0	0	0	1	1	1	1	2	2	4	8	3	1	0	1	1	0	0	0	0	0	1	1	1	47	50	66.6667	55.5556	0	55.5556	50	33.3333	50
514	31	3	2	1	1	5	1	28.76	4	3	21	2	5	3	1	1	0	0	0	1	1	1	1	4	4	5	13	4	1	0	1	1	0	0	0	1	0	1	1	0	46	50	33.3333	33.3333	0	33.3333	83.3333	44.4444	50
33	35	4	2	1	1	5	1	24.8	3	2	37	3	3	2	2	1	0	0	0	1	1	1	1	4	2	2	8	3	1	0	0	1	0	1	0	0	0	0	0	1	42	66.6667	66.6667	66.6667	0	66.6667	50	0	33.3333
42	39	4	2	1	1	5	1	29.7	4	3	29	3	9	3	4	4	0	0	0	1	1	1	1	4	4	8	16	4	1	0	0	1	0	1	1	0	0	0	0	0	41	66.6667	66.6667	33.3333	0	33.3333	33.3333	22.2222	33.3333
1903	27	2	1	1	1	4	2	#NULL!	4	3	18	2	3	2	2	2	0	0	0	1	1	1	1	2	2	3	7	3	1	0	1	1	0	0	0	0	0	1	1	1	36	33.3333	33.3333	33.3333	0	33.3333	33.3333	22.2222	16.6667
2118	24	1	1	1	1	5	1	20.33	2	1	16	2	1	1	0	0	0	0	0	1	0	0	0	0	0	0	0	1	0	1	0	0	0	0	0	0	0	0	0	1	18	0	0	0	0	0	0	0	0
2212	32	3	2	1	1	5	1	42.87	4	3	33	3	1	1	0	0	0	0	0	1	0	0	0	1	2	5	8	3	1	0	0	1	0	0	1	0	0	1	0	1	38	33.3333	33.3333	22.2222	0	22.2222	33.3333	66.6667	16.6667
2608	29	2	1	1	1	5	1	27.06	3	2	24	2	1	1	0	0	0	0	0	1	1	1	1	2	2	3	7	3	1	0	0	1	0	0	0	0	0	1	0	1	31	33.3333	33.3333	0	0	0	16.6667	11.1111	33.3333
2806	25	2	1	1	1	5	1	18.18	1	1	14	2	1	1	0	0	0	0	0	1	0	0	0	0	0	0	0	1	0	1	0	0	0	0	0	0	0	0	0	1	30	0	0	22.2222	0	22.2222	16.6667	0	33.3333
2808	30	3	2	1	1	4	2	31.87	4	3	17	2	7	3	4	5	0	0	0	1	0	0	0	1	2	2	5	2	1	0	0	1	0	0	0	0	0	1	0	1	34	33.3333	33.3333	22.2222	0	22.2222	16.6667	33.3333	33.3333
2809	33	3	2	1	1	4	2	17.01	1	1	28	3	2	2	1	1	0	0	0	1	1	1	1	1	2	1	4	2	1	0	0	1	0	0	0	0	0	1	0	1	34	33.3333	33.3333	33.3333	0	33.3333	16.6667	0	16.6667
2818	24	1	1	1	1	4	2	16.45	1	1	33	3	1	1	0	0	0	0	0	1	0	0	0	1	2	3	6	3	1	0	0	0	0	0	1	0	0	0	0	1	37	33.3333	33.3333	33.3333	0	33.3333	33.3333	0	33.3333
2819	26	2	1	1	1	5	1	18.8	2	1	39	3	1	1	0	0	0	0	0	1	1	1	1	4	2	3	9	3	1	0	0	1	0	1	0	0	0	0	0	1	34	33.3333	16.6667	11.1111	0	11.1111	16.6667	33.3333	33.3333
2824	28	2	1	1	1	4	2	23.19	3	2	31	3	1	1	0	0	0	0	0	1	0	0	0	0	0	0	0	1	0	1	0	0	0	0	0	0	0	0	0	1	26	0	33.3333	0	0	0	0	11.1111	50
2827	25	2	1	1	1	5	1	22.27	2	1	10	1	1	1	0	0	0	0	0	1	0	0	0	1	2	2	5	2	1	0	0	0	1	0	0	0	0	0	0	1	38	33.3333	50	33.3333	0	33.3333	66.6667	11.1111	16.6667
2914	29	2	1	1	1	5	1	29.78	4	3	31	3	2	2	1	0	0	0	1	2	0	0	0	0	0	0	0	1	0	0	1	1	0	1	0	0	0	0	0	1	36	16.6667	33.3333	22.2222	0	22.2222	16.6667	33.3333	33.3333
2927	34	3	2	1	1	4	2	23.53	3	2	30	3	1	1	0	0	0	0	0	1	0	0	0	1	2	3	6	3	1	0	0	1	0	0	0	0	0	1	0	1	34	33.3333	33.3333	0	33.3333	33.3333	16.6667	33.3333	50
2933	26	2	1	1	1	5	1	18.18	1	1	30	3	1	1	0	0	0	0	0	1	1	1	1	2	2	5	9	3	1	0	0	1	0	0	1	1	0	1	0	1	33	50	33.3333	0	16.6667	16.6667	33.3333	11.1111	33.3333
310	26	2	1	1	1	4	2	20	2	1	7	1	1	1	0	0	0	0	0	1	0	0	0	2	0	2	4	2	1	0	0	1	0	0	1	0	0	1	0	1	38	16.6667	33.3333	22.2222	0	22.2222	16.6667	33.3333	33.3333
407	24	1	1	1	1	5	1	22.35	2	1	26	2	1	1	0	0	0	0	0	1	0	0	0	2	2	5	9	3	1	0	1	0	0	0	1	0	0	0	0	1	54	50	83.3333	44.4444	0	44.4444	50	66.6667	66.6667
418	38	4	2	1	1	5	1	20.2	2	1	38	3	2	2	1	0	0	1	0	1	1	1	1	1	2	4	7	3	1	0	1	1	0	0	0	0	0	1	1	1	34	66.6667	66.6667	11.1111	0	11.1111	0	11.1111	16.6667
421	35	4	2	1	1	5	1	31.18	4	3	18	2	3	2	1	0	0	1	0	1	1	1	1	3	2	5	10	3	1	0	1	0	0	0	1	0	0	0	0	1	47	66.6667	66.6667	55.5556	0	55.5556	50	55.5556	50
426	24	1	1	1	1	5	1	24.34	3	2	17	2	1	1	0	0	0	0	0	1	0	0	0	0	0	1	1	2	1	1	0	0	0	0	0	0	0	0	0	1	35	0	16.6667	0	33.3333	33.3333	33.3333	22.2222	66.6667
503	37	4	2	1	1	5	1	38.45	4	3	16	2	4	2	3	3	0	0	0	1	1	1	1	2	2	5	9	3	1	0	0	1	0	0	0	0	0	1	0	1	37	33.3333	33.3333	33.3333	0	33.3333	66.6667	11.1111	33.3333
513	33	3	2	1	1	4	2	28.16	4	3	11	1	2	2	1	1	0	0	0	1	0	0	0	1	6	4	11	3	1	0	0	1	0	0	0	0	0	1	0	0	43	33.3333	50	44.4444	0	44.4444	16.6667	55.5556	33.3333
1	37	4	2	1	1	5	1	23	3	2	17	2	5	3	4	4	0	0	0	1	1	1	1	1	2	2	5	2	1	0	0	1	0	0	0	0	0	1	0	1	30	33.3333	33.3333	11.1111	0	11.1111	33.3333	11.1111	33.3333
6	28	2	1	1	1	5	1	17.1	1	1	28	3	1	1	0	0	0	0	0	1	0	0	0	0	0	0	0	1	0	1	0	0	0	0	0	0	0	0	0	1	33	16.6667	33.3333	11.1111	0	11.1111	33.3333	22.2222	33.3333
36	31	3	2	1	1	5	1	30.2	4	3	38	3	2	2	1	0	0	0	1	2	1	1	1	1	2	1	4	2	1	0	0	1	0	0	0	0	0	1	0	1	29	33.3333	16.6667	0	0	0	16.6667	11.1111	16.6667
50	33	3	2	4	2	5	1	27.6	4	3	28	3	3	2	2	2	0	0	0	1	0	0	0	0	0	1	1	2	1	0	0	1	0	0	0	0	0	1	0	1	23	33.3333	0	0	0	0	16.6667	0	0
70	34	3	2	1	1	4	2	23.4	3	2	30	3	4	2	3	3	0	0	0	1	1	1	1	1	2	5	8	3	1	0	0	1	0	0	0	0	0	1	0	1	36	66.6667	66.6667	11.1111	0	11.1111	16.6667	22.2222	33.3333
72	36	4	2	1	1	5	1	24.4	3	2	30	3	4	2	3	3	0	0	0	1	1	1	1	2	2	5	9	3	1	0	0	1	0	0	0	0	0	1	0	1	53	100	83.3333	44.4444	0	44.4444	33.3333	77.7778	66.6667
85	31	3	2	1	1	5	1	23.3	3	2	22	2	3	2	2	2	0	0	0	1	0	0	0	0	0	0	0	1	0	0	0	1	0	0	0	0	0	1	0	1	22	0	0	0	0	0	0	0	0
95	31	3	2	1	1	5	1	26.5	3	2	20	2	3	2	2	2	0	0	0	1	1	1	1	0	2	0	2	2	1	0	0	1	0	0	0	0	0	1	0	1	37	33.3333	33.3333	22.2222	0	22.2222	33.3333	11.1111	33.3333
103	29	2	1	1	1	5	1	#NULL!	4	3	38	3	3	2	2	2	0	0	0	1	1	1	0	1	2	2	5	2	1	0	0	1	0	0	0	0	0	1	0	1	33	33.3333	33.3333	22.2222	0	22.2222	33.3333	0	33.3333
121	35	4	2	3	2	5	1	27.1	3	2	25	2	2	2	1	0	0	0	1	2	1	0	1	2	2	3	7	3	1	0	0	1	0	0	0	0	0	1	0	1	32	33.3333	16.6667	0	0	0	33.3333	11.1111	16.6667
126	28	2	1	1	1	5	1	23.2	3	2	18	2	4	2	3	2	0	0	1	2	0	0	0	1	2	4	7	3	1	0	1	1	0	0	0	0	0	1	1	1	33	33.3333	33.3333	22.2222	0	22.2222	33.3333	0	16.6667
136	33	3	2	1	1	4	2	29.8	4	3	17	2	2	2	1	1	0	0	0	1	1	1	1	1	2	3	6	3	1	0	1	0	0	0	0	0	0	0	0	1	36	33.3333	33.3333	11.1111	0	11.1111	33.3333	33.3333	33.3333
137	25	2	1	1	1	5	1	22.8	2	1	29	3	2	2	0	0	0	0	0	1	0	0	0	0	0	0	0	1	0	1	0	0	0	0	0	0	0	0	0	1	23	0	0	0	0	0	0	0	16.6667
138	28	2	1	1	1	5	1	20	2	1	38	3	3	2	2	2	0	0	0	1	1	1	1	1	2	2	5	2	1	0	0	1	0	0	0	0	0	1	0	1	33	33.3333	33.3333	22.2222	0	22.2222	0	33.3333	33.3333
149	25	2	1	1	1	4	2	17.9	1	1	20	2	1	1	0	0	0	0	0	1	0	0	0	0	0	4	4	2	1	1	0	0	0	0	0	0	0	0	0	1	27	0	0	0	0	0	16.6667	22.2222	33.3333
1902	29	2	1	1	1	5	1	18.87	2	1	34	3	1	1	0	0	0	0	0	1	1	1	1	3	4	3	10	3	1	0	1	1	0	0	0	0	0	1	1	1	33	33.3333	16.6667	0	0	0	16.6667	0	33.3333
2002	35	4	2	1	1	5	1	27.07	3	2	28	3	3	2	2	0	0	0	2	2	0	0	0	0	0	0	0	1	0	1	0	0	0	0	0	0	0	0	0	1	31	16.6667	16.6667	0	0	0	16.6667	11.1111	33.3333
2003	32	3	2	1	1	4	2	24.5	3	2	34	3	2	2	1	1	0	0	0	1	0	0	0	0	0	0	0	1	0	1	0	0	0	0	0	0	0	0	0	1	24	0	16.6667	0	0	0	16.6667	0	33.3333
2004	28	2	1	1	1	5	1	22.58	2	1	33	3	2	2	1	1	0	0	0	1	0	0	0	0	0	0	0	1	0	1	0	0	0	0	0	0	0	0	0	1	23	0	0	0	0	0	0	0	33.3333
2101	25	2	1	3	2	5	1	19.92	2	1	37	3	2	2	1	1	0	0	0	1	1	0	0	1	2	2	5	2	1	0	0	1	0	0	0	0	0	1	0	1	29	0	0	0	0	0	16.6667	33.3333	33.3333
2102	26	2	1	1	1	5	1	23.53	3	2	15	2	1	1	0	0	0	0	0	1	0	0	0	0	0	0	0	1	0	1	0	0	0	0	0	0	0	0	0	1	19	0	0	0	0	0	0	0	0
2104	30	3	2	1	1	4	2	20	2	1	8	1	7	3	3	3	0	0	0	1	0	0	0	0	0	0	0	1	0	1	0	0	0	0	0	0	0	0	0	1	20	0	0	0	0	0	16.6667	0	16.6667
2107	26	2	1	1	1	5	1	28.84	4	3	29	3	1	1	0	0	0	0	0	1	0	0	0	0	0	0	0	1	0	1	0	0	0	0	0	0	0	0	0	1	23	0	0	0	0	0	33.3333	0	0
2109	27	2	1	1	1	5	1	19.82	2	1	16	2	2	2	1	1	0	0	0	1	0	0	0	0	0	0	0	1	0	1	0	0	0	0	0	0	0	0	0	1	20	0	0	0	0	0	0	0	0
2110	30	3	2	2	2	5	1	18.9	2	1	10	1	1	1	0	0	0	0	0	1	0	0	0	0	0	0	0	1	0	1	0	0	0	0	0	0	0	0	0	1	20	0	0	0	0	0	0	0	16.6667
2114	34	3	2	1	1	4	2	16.18	1	1	34	3	4	2	3	3	0	0	0	1	0	0	0	0	0	0	0	1	0	1	0	0	0	0	0	0	0	0	0	1	31	16.6667	0	0	0	0	16.6667	11.1111	33.3333
2116	22	1	1	2	2	2	1	17.47	1	1	31	3	1	1	0	0	0	0	0	1	1	0	0	4	2	0	6	3	1	0	1	0	1	0	0	1	0	0	0	1	23	0	16.6667	0	0	0	0	0	0
2117	36	4	2	1	1	5	1	24.89	3	2	26	2	6	3	4	3	0	0	1	2	0	0	0	1	0	1	2	2	1	0	0	1	0	0	0	0	0	1	0	1	26	0	16.6667	0	0	0	0	11.1111	33.3333
2123	27	2	1	2	2	5	1	22.09	2	1	37	3	1	1	0	0	0	0	0	1	0	0	0	1	2	8	11	3	1	0	0	1	0	0	0	0	0	1	0	0	31	50	16.6667	0	0	0	16.6667	22.2222	16.6667
2202	29	2	1	1	1	5	1	22.55	2	1	36	3	1	1	0	0	0	0	0	1	0	0	0	0	2	4	6	3	1	0	0	1	0	0	0	0	0	1	0	1	30	16.6667	33.3333	0	0	0	0	11.1111	16.6667
2211	27	2	1	1	1	5	1	22.43	2	1	28	3	1	1	0	0	0	0	0	1	0	0	0	0	2	2	4	2	1	0	0	0	0	0	1	0	0	0	0	1	26	0	16.6667	0	0	0	0	0	33.3333
2217	27	2	1	1	1	5	1	21.4	2	1	17	2	1	1	0	0	0	0	0	1	0	0	0	0	0	0	0	1	0	1	0	0	0	0	0	0	0	0	0	1	29	0	0	0	0	0	0	0	16.6667
2226	37	4	2	1	1	5	1	24.46	3	2	34	3	3	2	2	2	0	0	0	1	1	1	0	4	2	3	9	3	1	0	0	1	0	0	0	0	0	1	0	1	33	33.3333	33.3333	11.1111	0	11.1111	33.3333	33.3333	33.3333
2229	29	2	1	1	1	5	1	28.39	4	3	34	3	2	2	1	0	0	0	1	2	0	0	0	3	0	7	10	3	1	0	1	0	0	0	0	0	0	0	0	1	31	16.6667	16.6667	0	0	0	0	11.1111	33.3333
2236	42	4	2	1	1	5	1	20.59	2	1	28	3	3	2	2	1	0	0	1	2	1	1	1	2	2	4	8	3	1	0	0	1	0	0	0	0	0	1	0	1	29	33.3333	33.3333	0	16.6667	16.6667	0	0	0
2603	26	2	1	1	1	5	1	17.691	1	1	28	3	1	1	0	0	0	0	0	1	0	0	0	0	0	0	0	1	0	1	0	0	0	0	0	0	0	0	0	1	27	0	33.3333	0	0	0	0	0	0
2604	38	4	2	1	1	5	1	22.81	2	1	#NULL!	2	4	2	3	3	0	0	0	1	0	0	0	0	0	0	0	1	0	1	0	0	0	0	0	0	0	0	0	1	25	0	0	0	0	0	0	0	33.3333
2612	31	3	2	1	1	5	1	23.92	3	2	24	2	4	2	3	2	0	0	1	2	0	0	0	0	0	0	0	1	0	1	0	0	0	0	0	0	0	0	0	1	25	0	0	0	0	0	33.3333	0	16.6667
2614	27	2	1	1	1	5	1	24.02	3	2	30	3	1	1	0	0	0	0	0	1	0	0	0	0	0	0	0	1	0	1	0	0	0	0	0	0	0	0	0	1	29	0	0	0	0	0	0	0	16.6667
2703	29	2	1	1	1	5	1	20.34	2	1	35	3	2	2	1	0	1	0	0	1	0	0	0	1	2	1	4	2	1	0	0	1	0	0	0	0	0	1	0	1	23	33.3333	0	0	0	0	0	0	0
2708	35	4	2	1	1	5	1	28.54	4	3	11	1	5	3	1	1	0	0	0	1	0	0	0	0	0	0	0	1	0	1	0	0	0	0	0	0	0	0	0	1	25	0	0	0	0	0	16.6667	0	33.3333
2711	33	3	2	1	1	5	1	21.1	2	1	25	2	3	2	1	1	0	0	0	1	0	0	0	0	0	0	0	1	0	1	0	0	0	0	0	0	0	0	0	1	20	0	0	0	0	0	0	0	16.6667
2713	26	2	1	1	1	4	2	19.55	2	1	#NULL!	2	1	1	0	0	0	0	0	1	0	1	0	4	4	0	8	3	1	1	0	0	0	0	0	0	0	0	0	1	38	66.6667	66.6667	44.4444	0	44.4444	33.3333	0	16.6667
2715	43	4	2	1	1	5	1	22.99	4	3	28	3	9	3	8	8	0	0	0	1	0	0	0	1	2	3	6	3	1	0	0	1	0	0	0	0	0	1	0	1	27	33.3333	33.3333	0	0	0	0	11.1111	16.6667
2716	36	4	2	1	1	5	1	23.8	3	2	34	3	5	3	4	4	0	0	0	1	1	1	1	1	2	1	4	2	1	0	0	1	0	0	0	0	0	1	0	1	25	33.3333	16.6667	0	0	0	0	0	16.6667
2801	29	2	1	1	1	4	2	32.44	4	3	35	3	3	2	2	1	0	0	1	2	0	0	0	0	0	0	0	1	0	1	0	0	0	0	0	0	0	0	0	1	24	0	0	0	0	0	0	11.1111	16.6667
2805	30	3	2	1	1	5	1	21.62	2	1	20	2	1	1	0	0	0	0	0	1	0	0	0	0	0	0	0	1	0	1	0	0	0	0	0	0	0	0	0	1	25	16.6667	0	0	0	0	16.6667	0	16.6667
2807	34	3	2	1	1	4	2	23.61	3	2	#NULL!	2	8	3	6	6	0	0	0	1	0	0	0	0	0	0	0	1	0	1	0	0	0	0	0	0	0	0	0	1	20	0	0	0	0	0	0	0	16.6667
2810	38	4	2	1	1	5	1	28.92	4	3	11	1	3	2	2	0	0	0	2	2	1	0	0	2	2	3	7	3	1	0	0	1	0	0	0	0	0	1	0	1	22	33.3333	0	0	0	0	16.6667	0	0
2813	32	3	2	1	1	4	2	26.02	3	2	28	3	3	2	2	2	0	0	0	1	1	1	0	1	0	5	6	3	1	0	0	1	0	0	0	0	0	1	0	1	30	33.3333	16.6667	0	0	0	0	22.2222	33.3333
2815	31	3	2	1	1	5	1	28.88	4	3	20	2	5	3	1	0	0	0	1	2	0	0	0	0	0	0	0	1	0	1	0	0	0	0	0	0	0	0	0	1	27	0	0	0	0	0	16.6667	0	16.6667
2816	25	2	1	3	2	4	2	19.78	2	1	36	3	1	1	0	0	0	0	0	1	0	0	0	0	0	0	0	1	0	1	0	0	0	0	0	0	0	0	0	1	34	16.6667	50	0	0	0	16.6667	33.3333	33.3333
2817	19	1	1	1	1	4	2	24.78	3	2	38	3	1	1	0	0	0	0	0	1	1	1	1	1	2	2	5	2	1	0	0	1	0	0	0	0	0	1	0	1	28	33.3333	16.6667	0	0	0	16.6667	0	33.3333
2821	26	2	1	1	1	5	1	26.4	3	2	9	1	1	1	0	0	0	0	0	1	0	0	0	0	0	0	0	1	0	1	0	0	0	0	0	0	0	0	0	1	27	33.3333	33.3333	0	0	0	16.6667	11.1111	0
2825	38	4	2	1	1	5	1	25.97	3	2	37	3	3	2	2	0	0	0	2	2	1	1	1	1	2	2	5	2	1	0	0	1	0	0	0	0	0	1	0	1	32	33.3333	33.3333	33.3333	0	33.3333	0	11.1111	16.6667
2829	38	4	2	1	1	4	2	29.52	4	3	11	1	4	2	3	1	0	1	1	2	1	1	1	1	2	8	11	3	1	0	0	1	0	0	1	0	0	1	0	0	39	50	66.6667	33.3333	0	33.3333	16.6667	33.3333	16.6667
2830	37	4	2	1	1	5	1	20	2	1	31	3	2	2	1	0	0	0	1	2	0	0	0	0	0	0	0	1	0	1	0	0	0	0	0	0	0	0	0	1	26	0	0	0	0	0	50	0	16.6667
2831	39	4	2	1	1	5	1	32.3	4	3	12	1	4	2	3	3	0	0	0	1	0	0	0	0	0	0	0	1	0	1	0	0	0	0	0	0	0	0	0	1	35	33.3333	33.3333	22.2222	0	22.2222	33.3333	11.1111	16.6667
2832	32	3	2	1	1	5	1	25.96	3	2	28	3	3	2	2	2	0	0	0	1	0	0	0	0	0	1	1	2	1	0	0	1	0	0	0	0	0	1	0	1	34	16.6667	66.6667	22.2222	0	22.2222	16.6667	11.1111	16.6667
2833	30	3	2	1	1	5	1	25.78	3	2	26	2	2	2	1	1	0	0	0	1	0	0	0	1	2	0	3	2	1	0	0	1	0	0	0	0	0	1	0	1	29	33.3333	16.6667	0	0	0	16.6667	0	33.3333
2834	38	4	2	1	1	5	1	28.6	4	3	28	3	4	2	1	0	0	0	1	2	1	0	0	1	2	1	4	2	1	0	1	0	0	0	0	0	0	0	0	1	25	33.3333	0	0	0	0	16.6667	0	16.6667
2835	26	2	1	1	1	5	1	24.72	3	2	25	2	1	1	0	0	0	0	0	1	0	0	0	0	0	0	0	1	0	1	0	0	0	0	0	0	0	0	0	1	24	0	0	0	0	0	16.6667	0	0
2903	30	3	2	1	1	5	1	23.56	3	2	30	3	1	1	0	0	0	0	0	1	0	0	0	0	0	0	0	1	0	1	0	0	0	0	0	0	0	0	0	1	24	0	0	0	0	0	0	0	0
2917	31	3	2	1	1	5	1	25.23	3	2	35	3	2	2	1	1	0	0	0	1	0	0	0	0	0	0	0	1	0	1	0	0	0	0	0	0	0	0	0	1	39	83.3333	100	33.3333	0	33.3333	0	11.1111	33.3333
2919	29	2	1	4	2	4	2	30.67	4	3	3	1	3	2	2	2	0	0	0	1	0	0	0	0	0	0	0	1	0	1	0	0	0	0	0	0	0	0	0	1	19	0	0	0	0	0	0	0	0
2920	28	2	1	1	1	4	2	24.24	3	2	11	1	3	2	2	2	0	0	0	1	0	0	0	0	0	0	0	1	0	1	0	0	0	0	0	0	0	0	0	1	23	0	0	0	0	0	33.3333	0	16.6667
2924	21	1	1	1	1	5	1	24.61	3	2	18	2	1	1	0	0	0	0	0	1	0	0	0	0	0	0	0	1	0	1	0	0	0	0	0	0	0	0	0	1	22	0	0	0	0	0	0	0	16.6667
2926	28	2	1	1	1	5	1	20.93	2	1	15	2	2	2	1	1	0	0	0	1	1	1	1	1	2	2	5	2	1	0	0	1	0	0	0	0	0	1	0	1	31	33.3333	33.3333	22.2222	0	22.2222	0	0	16.6667
2929	31	3	2	1	1	5	1	22	2	1	36	3	3	2	2	1	0	0	1	2	1	1	1	4	2	7	13	4	1	0	0	1	0	0	0	0	0	1	0	0	29	33.3333	33.3333	11.1111	0	11.1111	16.6667	0	33.3333
2934	39	4	2	1	1	5	1	22.96	4	3	28	3	5	3	4	4	0	0	0	1	0	0	0	0	0	1	1	2	1	0	0	1	0	0	0	0	0	1	0	1	34	33.3333	33.3333	0	0	0	16.6667	0	16.6667
2935	36	4	2	1	1	5	1	28.1	4	3	32	3	2	2	1	1	0	0	0	1	0	0	0	1	2	1	4	2	1	0	1	0	0	0	0	0	0	0	0	1	30	33.3333	16.6667	0	0	0	50	0	33.3333
302	28	2	1	1	1	5	1	24.97	3	2	9	1	2	2	1	1	0	0	0	1	0	0	0	0	0	0	0	1	0	1	0	0	0	0	0	0	0	0	0	1	21	0	0	0	0	0	16.6667	0	16.6667
303	30	3	2	1	1	4	2	20.31	2	1	30	3	2	2	1	1	0	0	0	1	0	0	0	1	2	2	5	2	1	0	0	1	0	0	0	0	0	1	0	1	24	33.3333	0	0	0	0	33.3333	0	16.6667
304	25	2	1	1	1	5	1	28.48	4	3	30	3	1	1	0	0	0	0	0	1	0	0	0	0	0	4	4	2	1	1	1	1	0	0	0	0	0	1	1	1	36	66.6667	83.3333	0	0	0	16.6667	0	33.3333
307	27	2	1	1	1	5	1	21.3	2	1	33	3	2	2	1	1	0	0	0	1	0	0	0	0	0	0	0	1	0	1	0	0	0	0	0	0	0	0	0	1	23	0	0	0	0	0	0	0	0
308	27	2	1	1	1	4	2	26.9	3	2	10	1	2	2	1	1	0	0	0	1	0	0	0	0	0	0	0	1	0	1	0	0	0	0	0	0	0	0	0	1	21	33.3333	0	0	0	0	0	0	16.6667
313	28	2	1	1	1	5	1	25.15	3	2	31	3	1	1	0	0	0	0	0	1	0	0	1	0	2	2	4	2	1	1	0	0	0	0	0	0	0	0	0	1	21	0	0	0	0	0	0	0	16.6667
318	34	3	2	4	2	5	1	19.23	2	1	37	3	1	1	0	0	0	0	0	1	0	0	0	1	2	1	4	2	1	0	0	1	0	0	0	0	0	1	0	1	30	33.3333	16.6667	0	0	0	33.3333	22.2222	16.6667
319	33	3	2	1	1	5	1	26.67	3	2	21	2	3	2	2	2	0	0	0	1	0	0	0	0	0	0	0	1	0	1	0	0	0	0	0	0	0	0	0	1	25	0	16.6667	11.1111	0	11.1111	0	0	33.3333
320	29	2	1	1	1	5	1	27.34	3	2	28	3	1	1	0	0	0	0	0	1	0	0	0	0	0	0	0	1	0	1	0	0	0	0	0	0	0	0	0	1	20	0	0	0	0	0	16.6667	0	0
323	23	1	1	1	1	4	2	29.55	4	3	34	3	6	3	2	2	0	0	0	1	0	0	0	0	0	0	0	1	0	0	0	1	0	0	0	0	0	1	0	1	27	0	0	0	0	0	0	0	16.6667
328	29	2	1	1	1	4	2	#NULL!	4	3	#NULL!	2	1	1	0	0	0	0	0	1	1	0	0	1	2	1	4	2	1	0	0	1	0	0	0	0	0	1	0	1	24	33.3333	0	0	0	0	0	0	0
329	32	3	2	1	1	5	1	#NULL!	4	3	23	2	2	2	1	0	0	0	1	2	1	1	1	1	2	3	6	3	1	0	0	1	0	0	0	0	0	1	0	1	32	50	33.3333	22.2222	0	22.2222	0	22.2222	0
332	24	1	1	1	1	5	1	18.86	2	1	34	3	1	1	0	0	0	0	0	1	0	0	0	1	2	1	4	2	1	0	1	0	0	0	0	0	0	0	0	1	36	50	66.6667	11.1111	0	11.1111	0	0	50
334	31	3	2	2	2	4	2	#NULL!	4	3	#NULL!	2	1	1	1	1	0	0	0	1	0	0	0	0	0	0	0	1	0	1	0	0	0	0	0	0	0	0	0	1	20	0	0	0	0	0	16.6667	0	0
335	28	2	1	1	1	5	1	20.7	2	1	29	3	4	2	2	0	0	0	2	2	1	1	1	2	2	7	11	3	1	0	1	1	0	0	1	0	0	1	1	0	52	66.6667	83.3333	55.5556	0	55.5556	0	44.4444	50
336	31	3	2	1	1	5	1	27.64	4	3	34	3	4	2	2	1	0	0	1	2	1	1	1	2	2	3	7	3	1	0	0	1	0	0	0	0	0	1	0	1	33	33.3333	33.3333	0	33.3333	33.3333	0	0	33.3333
337	32	3	2	1	1	5	1	22.3	2	1	32	3	3	2	2	2	0	0	0	1	0	0	0	0	0	1	1	2	1	1	0	0	0	0	0	0	0	0	0	1	35	33.3333	50	33.3333	0	33.3333	16.6667	11.1111	33.3333
338	28	2	1	1	1	4	2	16.89	1	1	27	3	1	1	0	0	0	0	0	1	0	0	0	0	0	0	0	1	0	1	0	0	0	0	0	0	0	0	0	1	21	0	0	0	0	0	33.3333	0	0
340	30	3	2	2	2	5	1	22.04	2	1	34	3	1	1	0	0	0	0	0	1	0	0	0	0	0	0	0	1	0	0	0	0	0	0	0	0	0	0	0	1	20	0	0	0	0	0	16.6667	0	0
402	23	1	1	1	1	4	2	28.72	4	3	39	3	1	1	0	0	0	0	0	1	1	0	1	1	2	1	4	2	1	0	1	0	0	0	0	0	0	0	0	1	25	16.6667	0	0	0	0	0	0	33.3333
405	24	1	1	1	1	5	1	35.3	4	3	29	3	1	1	0	0	0	0	0	1	1	0	0	3	2	1	6	3	1	0	0	0	1	0	0	0	0	0	0	1	26	16.6667	16.6667	0	0	0	16.6667	0	33.3333
406	25	2	1	1	1	5	1	25.06	3	2	12	1	3	2	2	2	0	0	0	1	0	0	0	0	0	0	0	1	0	1	0	0	0	0	0	0	0	0	0	1	20	0	0	0	0	0	0	0	16.6667
408	37	4	2	1	1	4	2	16.23	1	1	35	3	5	3	3	3	0	0	0	1	0	0	0	0	0	1	1	2	1	1	0	0	0	0	0	0	0	0	0	1	19	0	0	0	0	0	0	0	0
414	35	4	2	1	1	4	2	29.28	4	3	35	3	4	2	3	3	0	0	0	1	1	0	0	1	0	0	1	2	1	0	0	1	0	0	0	0	0	1	0	1	28	0	0	0	0	0	16.6667	0	33.3333
415	23	1	1	1	1	4	2	19.04	2	1	33	3	1	1	0	0	0	0	0	1	0	0	0	3	0	2	5	2	1	1	0	0	0	0	0	0	0	0	0	1	27	33.3333	33.3333	0	0	0	0	0	33.3333
419	24	1	1	1	1	5	1	24.67	3	2	30	3	2	2	1	1	0	0	0	1	0	0	0	2	2	3	7	3	1	0	0	1	0	0	0	0	0	1	0	1	30	33.3333	33.3333	0	0	0	33.3333	11.1111	16.6667
422	26	2	1	1	1	5	1	20.28	2	1	30	3	2	2	0	0	0	0	0	1	0	0	0	2	2	3	7	3	1	0	0	1	0	0	1	0	0	1	0	1	35	33.3333	66.6667	11.1111	0	11.1111	33.3333	33.3333	66.6667
425	32	3	2	1	1	4	2	35.84	4	3	36	3	3	2	2	2	0	0	0	1	0	0	0	0	0	0	0	1	0	1	0	0	0	0	0	0	0	0	0	1	30	33.3333	33.3333	0	0	0	16.6667	11.1111	33.3333
427	31	3	2	1	1	5	1	19.83	2	1	29	3	2	2	1	0	0	0	1	2	1	1	1	2	2	1	5	2	1	0	0	0	0	0	1	0	0	0	0	1	32	33.3333	16.6667	11.1111	0	11.1111	0	11.1111	16.6667
428	28	2	1	1	1	5	1	18.31	1	1	31	3	1	1	0	0	0	0	0	1	0	0	0	0	0	0	0	1	0	1	0	0	0	0	0	0	0	0	0	1	20	0	0	0	0	0	0	0	16.6667
431	25	2	1	1	1	5	1	16.22	1	1	20	2	1	1	0	0	0	0	0	1	0	0	0	0	0	0	0	1	0	1	0	0	0	0	0	0	0	0	0	1	26	33.3333	16.6667	0	0	0	0	0	33.3333
432	24	1	1	1	1	4	2	21.8	2	1	22	2	1	1	0	0	0	0	0	1	0	0	0	0	0	0	0	1	0	1	0	0	0	0	0	0	0	0	0	1	27	0	0	0	0	0	16.6667	0	16.6667
434	32	3	2	1	1	5	1	28.19	4	3	16	2	3	2	2	2	0	0	0	1	1	0	1	1	2	2	5	2	1	0	0	0	0	0	1	0	0	0	0	1	34	33.3333	50	0	0	0	0	22.2222	33.3333
435	30	3	2	1	1	5	1	32.45	4	3	11	1	2	2	1	1	0	0	0	1	0	0	0	0	0	1	1	2	1	0	0	1	0	0	0	0	0	1	0	1	21	0	16.6667	0	0	0	0	0	16.6667
501	36	4	2	1	1	4	2	22.58	2	1	28	3	3	2	2	1	0	0	1	2	0	0	0	0	0	0	0	1	0	1	0	0	0	0	0	0	0	0	0	1	22	0	0	0	0	0	16.6667	0	0
504	29	2	1	1	1	5	1	17.78	1	1	25	2	1	1	0	0	0	0	0	1	0	0	0	0	0	0	0	1	0	1	0	0	0	0	0	0	0	0	0	1	20	0	0	0	0	0	16.6667	0	0
505	33	3	2	1	1	5	1	34.77	4	3	35	3	1	1	0	0	0	0	0	1	0	0	0	0	0	0	0	1	0	1	0	0	0	0	0	0	0	0	0	1	22	0	33.3333	0	0	0	0	0	16.6667
506	26	2	1	1	1	4	2	16.53	1	1	10	1	4	2	3	3	0	0	0	1	0	0	0	0	0	0	0	1	0	1	0	0	0	0	0	0	0	0	0	1	19	0	0	0	0	0	0	0	0
508	32	3	2	1	1	5	1	19.74	2	1	26	2	4	2	3	3	0	0	0	1	1	1	1	1	2	4	7	3	1	0	0	1	0	0	0	0	0	1	0	1	29	33.3333	33.3333	0	0	0	0	0	33.3333
509	34	3	2	2	2	4	2	22.86	2	1	36	3	3	2	2	2	0	0	0	1	0	0	0	0	0	0	0	1	0	1	0	0	0	0	0	0	0	0	0	1	20	0	0	0	0	0	0	0	16.6667
510	28	2	1	1	1	5	1	32.79	4	3	13	1	1	1	0	0	0	0	0	1	0	0	0	0	0	0	0	1	0	1	0	0	0	0	0	0	0	0	0	1	22	0	0	0	0	0	50	0	0
511	37	4	2	1	1	4	2	20.7	2	1	8	1	7	3	4	3	0	0	1	2	0	0	0	0	0	0	0	1	0	1	0	0	0	0	0	0	0	0	0	1	24	0	0	0	0	0	0	0	16.6667
512	31	3	2	1	1	5	1	33.2	4	3	36	3	3	2	2	1	0	0	1	2	0	0	0	0	0	0	0	1	0	1	0	0	0	0	0	0	0	0	0	1	24	16.6667	0	0	0	0	0	0	16.6667
516	32	3	2	1	1	5	1	20.28	2	1	23	2	3	2	2	2	0	0	0	1	0	0	0	1	2	1	4	2	1	1	0	0	0	0	0	0	0	0	0	1	20	0	0	0	0	0	0	0	0
518	28	2	1	1	1	5	1	27.34	3	2	32	3	1	1	0	0	0	0	0	1	0	0	0	0	0	0	0	1	0	1	0	0	0	0	0	0	0	0	0	1	23	0	0	0	0	0	0	0	33.3333
520	28	2	1	1	1	4	2	27.28	3	2	31	3	2	2	1	1	0	0	0	1	0	0	0	0	0	0	0	1	0	1	0	0	0	0	0	0	0	0	0	1	22	0	0	0	0	0	0	0	0
522	27	2	1	1	1	5	1	17.58	1	1	34	3	1	1	0	0	0	0	0	1	1	1	0	1	2	3	6	3	1	0	0	1	0	0	0	0	0	1	0	1	28	33.3333	16.6667	0	0	0	33.3333	0	33.3333
523	34	3	2	1	1	4	2	24.74	3	2	29	3	3	2	2	2	0	0	0	1	1	0	0	2	2	2	6	3	1	0	1	1	0	0	0	0	0	1	1	1	31	33.3333	33.3333	0	0	0	16.6667	0	16.6667
526	28	2	1	1	1	5	1	29.05	4	3	34	3	2	2	0	0	0	0	0	1	0	0	0	0	0	0	0	1	0	1	0	0	0	0	0	0	0	0	0	1	20	0	0	0	0	0	16.6667	0	0
529	22	1	1	1	1	4	2	23.44	3	2	25	2	1	1	0	0	0	0	0	1	0	0	0	0	0	0	0	1	0	1	0	0	0	0	0	0	0	0	0	1	32	33.3333	33.3333	0	0	0	16.6667	0	50
534	36	4	2	1	1	5	1	20.55	2	1	37	3	4	2	3	3	0	0	0	1	0	0	0	0	0	0	0	1	0	0	0	1	0	0	0	0	0	1	0	1	24	33.3333	0	0	0	0	0	0	16.6667
4	36	4	2	1	1	5	1	25.1	3	2	37	3	2	2	1	0	1	0	0	1	0	0	0	1	4	3	8	3	1	0	0	0	0	1	0	0	0	1	0	1	33	66.6667	66.6667	0	0	0	16.6667	0	33.3333
7	18	1	1	1	1	4	2	24.8	3	2	33	3	2	2	1	1	0	0	0	1	0	0	0	0	0	0	0	1	0	0	1	1	0	0	0	0	0	1	1	1	25	33.3333	16.6667	0	0	0	0	0	0
8	29	2	1	1	1	5	1	31.2	4	3	36	3	1	1	0	0	0	0	0	1	0	0	0	0	0	0	0	1	0	1	1	1	1	1	1	1	1	0	0	1	26	0	0	0	0	0	0	0	16.6667
14	21	1	1	3	2	4	2	29.9	4	3	33	3	1	1	0	0	0	0	0	1	0	0	0	0	0	0	0	1	0	1	0	0	0	0	0	0	0	0	0	1	34	50	50	0	0	0	16.6667	0	66.6667
15	30	3	2	1	1	4	2	26	3	2	12	1	1	1	0	0	0	0	0	1	0	0	0	0	0	0	0	1	0	0	0	1	0	0	0	0	0	1	0	1	26	33.3333	16.6667	0	0	0	0	0	16.6667
19	27	2	1	1	1	5	1	23.5	3	2	9	1	1	1	0	0	0	0	0	1	0	0	0	0	0	0	0	1	0	0	0	1	0	0	0	0	0	1	0	1	22	0	0	0	0	0	16.6667	0	16.6667
24	36	4	2	1	1	4	2	22.7	2	1	20	2	3	2	2	2	0	0	0	1	0	0	0	0	0	0	0	1	0	1	0	0	0	0	0	0	0	0	0	1	18	0	0	0	0	0	0	0	0
26	32	3	2	3	2	#NULL!	1	24.7	3	2	38	3	2	2	1	0	1	0	0	1	0	0	0	0	0	0	0	1	0	1	0	0	0	0	0	0	0	0	0	1	20	0	0	0	0	0	16.6667	0	0
28	36	4	2	1	1	4	2	22.7	2	1	40	3	6	3	5	4	0	0	1	2	0	0	0	0	0	0	0	1	0	1	0	0	0	0	0	0	0	0	0	1	23	0	0	0	0	0	0	0	16.6667
39	28	2	1	1	1	4	2	28.7	4	3	28	3	1	1	0	0	0	0	0	1	0	0	0	0	0	0	0	1	0	1	0	0	0	0	0	0	0	0	0	1	23	0	0	0	0	0	16.6667	0	16.6667
37	29	2	1	1	1	5	1	25	3	2	32	3	2	2	1	1	0	0	0	1	0	0	0	1	2	2	5	2	1	0	0	1	0	0	0	0	0	1	0	1	27	33.3333	33.3333	0	0	0	0	0	0
40	26	2	1	4	2	5	1	24.5	3	2	33	3	1	1	0	0	0	0	0	1	0	0	0	0	0	0	0	1	0	1	0	0	0	0	0	0	0	0	0	1	22	0	0	0	0	0	33.3333	0	16.6667
44	45	4	2	2	2	4	2	21.9	2	1	35	3	3	2	2	0	0	0	0	1	0	1	1	3	2	5	10	3	1	0	0	0	0	0	0	1	0	0	0	1	43	33.3333	33.3333	44.4444	0	44.4444	50	66.6667	16.6667
46	25	2	1	1	1	5	1	35	4	3	33	3	1	1	0	0	0	0	0	1	0	0	0	0	0	0	0	1	0	1	0	0	0	0	0	0	0	0	0	1	26	33.3333	33.3333	22.2222	0	22.2222	16.6667	0	0
47	28	2	1	1	1	4	2	28.4	4	3	38	3	1	1	0	0	0	0	0	1	0	0	0	1	0	0	1	2	1	0	0	1	0	0	0	0	0	1	0	1	34	33.3333	33.3333	11.1111	0	11.1111	50	11.1111	33.3333
48	32	3	2	1	1	5	1	23.9	3	2	36	3	2	2	1	1	0	0	0	1	0	0	0	1	2	2	5	2	1	0	0	1	0	0	0	0	0	1	0	1	32	0	16.6667	0	0	0	16.6667	11.1111	33.3333
52	33	3	2	1	1	5	1	30.2	4	3	35	3	3	2	1	0	0	0	1	2	0	0	0	0	2	0	2	2	1	1	1	1	0	0	0	0	0	1	1	1	30	33.3333	33.3333	11.1111	0	11.1111	33.3333	0	0
57	30	3	2	1	1	5	1	22	2	1	34	3	3	2	2	2	0	0	0	1	1	1	1	2	2	4	8	3	1	0	1	0	0	0	0	0	0	0	0	1	31	33.3333	0	0	0	0	0	0	33.3333
63	32	3	2	1	1	5	1	23.9	3	2	16	2	2	2	1	1	0	0	0	1	1	1	1	1	2	2	5	2	1	0	1	0	0	0	0	0	0	0	0	1	32	33.3333	16.6667	0	0	0	16.6667	0	33.3333
68	27	2	1	1	1	4	2	30.7	4	3	25	2	3	2	2	2	0	0	0	1	0	0	0	1	2	1	4	2	1	0	0	1	0	1	0	0	0	0	0	1	28	33.3333	16.6667	0	0	0	16.6667	11.1111	0
71	27	2	1	1	1	5	1	24.8	3	2	20	2	2	2	1	0	0	0	1	2	0	0	0	1	2	5	8	3	1	0	0	1	0	0	0	0	0	1	0	1	32	33.3333	33.3333	0	0	0	16.6667	11.1111	16.6667
74	39	4	2	1	1	5	1	22.8	2	1	27	3	5	3	4	4	0	0	0	1	0	0	0	1	2	1	4	2	1	0	0	1	0	0	0	0	0	1	0	1	24	33.3333	0	0	0	0	0	0	16.6667
75	28	2	1	2	2	4	2	20.3	2	1	39	3	4	2	2	2	0	0	0	1	0	0	0	0	0	1	1	2	1	1	0	0	0	0	0	0	0	0	0	1	27	0	0	0	0	0	0	11.1111	50
77	34	3	2	1	1	4	2	27.2	3	2	37	3	3	2	2	2	0	0	0	1	0	0	0	1	2	1	4	2	1	0	0	1	0	0	0	0	0	1	0	1	20	0	0	0	0	0	0	0	16.6667
78	40	4	2	1	1	4	2	27.3	3	2	32	3	8	3	5	5	0	0	0	1	0	0	0	0	2	1	3	2	1	0	0	1	0	0	0	0	0	1	0	1	27	16.6667	33.3333	11.1111	0	11.1111	33.3333	0	0
79	34	3	2	1	1	5	1	27.9	4	3	14	2	7	3	2	1	0	0	1	2	1	0	1	2	2	2	6	3	1	0	0	1	0	0	0	0	0	1	0	1	25	33.3333	0	0	0	0	16.6667	0	33.3333
83	36	4	2	1	1	5	1	24.4	3	2	15	2	3	2	1	0	0	0	2	2	0	0	0	4	4	4	12	3	1	0	0	1	0	0	0	0	0	1	0	0	33	50	33.3333	22.2222	0	22.2222	0	11.1111	33.3333
87	25	2	1	1	1	5	1	26.2	3	2	12	1	2	2	1	0	1	0	0	1	1	1	1	2	2	6	10	3	1	0	0	1	0	0	0	0	0	1	0	1	27	33.3333	33.3333	22.2222	0	22.2222	0	0	0
92	26	2	1	1	1	5	1	22.3	2	1	15	2	1	1	0	0	0	0	0	1	0	0	0	1	2	4	7	3	1	0	0	1	0	0	1	0	0	1	0	1	33	33.3333	33.3333	11.1111	0	11.1111	16.6667	0	33.3333
96	27	2	1	1	1	5	1	20	2	1	30	3	1	1	0	0	0	0	0	1	1	1	0	0	0	0	0	1	0	1	0	0	0	0	0	0	0	0	0	1	24	0	0	0	0	0	16.6667	0	16.6667
100	34	3	2	1	1	5	1	26.8	3	2	31	3	3	2	2	2	0	0	0	1	0	0	0	1	0	2	3	2	1	1	0	1	0	0	0	0	0	1	0	1	34	33.3333	33.3333	22.2222	0	22.2222	33.3333	0	33.3333
101	26	2	1	1	1	5	1	21.9	2	1	26	2	1	1	0	0	0	0	0	1	0	0	0	0	0	1	1	2	1	1	0	0	0	0	0	0	0	0	0	1	34	33.3333	33.3333	33.3333	0	33.3333	16.6667	0	33.3333
104	34	3	2	1	1	5	1	30	4	3	18	2	3	2	2	1	0	0	1	2	1	0	0	1	2	3	6	3	1	0	0	1	0	0	0	0	0	1	0	1	23	16.6667	0	0	0	0	50	0	0
106	26	2	1	1	1	5	1	23.7	3	2	15	2	1	1	0	0	0	0	0	1	0	0	0	1	2	2	5	2	1	0	1	1	0	0	0	0	0	1	1	1	30	16.6667	33.3333	0	0	0	16.6667	0	16.6667
107	27	2	1	1	1	4	2	24.6	3	2	30	3	2	2	1	1	0	0	0	1	0	0	0	0	0	0	0	1	0	1	0	0	0	0	0	0	0	0	0	1	26	16.6667	16.6667	0	0	0	16.6667	0	33.3333
108	33	3	2	1	1	5	1	17.1	1	1	22	2	3	2	2	1	1	0	0	1	0	0	0	0	0	0	0	1	0	1	0	0	0	0	0	0	0	0	0	1	21	0	0	0	0	0	0	0	0
109	34	3	2	1	1	5	1	21.8	2	1	12	1	3	2	2	1	0	0	1	2	0	0	0	0	0	0	0	1	0	1	0	0	0	0	0	0	0	0	0	1	19	0	0	0	0	0	0	0	0
110	37	4	2	3	2	4	2	23.3	3	2	26	2	3	2	2	0	1	0	1	2	1	1	1	3	2	3	8	3	1	0	0	1	0	0	0	0	0	1	0	1	26	33.3333	0	0	0	0	16.6667	11.1111	33.3333
113	32	3	2	1	1	5	1	20.3	2	1	26	2	2	2	1	0	1	0	0	1	0	0	0	0	0	0	0	1	0	1	0	1	0	0	0	0	0	1	0	1	21	0	0	0	0	0	0	0	16.6667
117	34	3	2	3	2	5	1	24.2	3	2	15	2	3	2	2	1	0	0	1	2	1	1	1	3	2	6	11	3	1	0	0	1	0	0	0	0	0	1	0	0	19	0	0	0	0	0	0	0	0
118	30	3	2	1	1	5	1	28.6	4	3	12	1	3	2	3	2	0	0	0	1	0	0	0	0	0	0	0	1	0	1	0	0	0	0	0	0	0	0	0	1	20	0	0	0	0	0	0	11.1111	0
119	28	2	1	1	1	5	1	32	4	3	37	3	1	1	0	0	0	0	0	1	0	0	0	0	0	0	0	1	0	1	0	0	0	0	0	0	0	0	0	1	24	0	0	0	0	0	0	0	16.6667
120	30	3	2	1	1	5	1	33.2	4	3	35	3	3	2	2	2	0	0	0	1	1	0	1	4	2	5	11	3	1	0	0	1	0	0	0	0	0	1	0	0	47	33.3333	16.6667	55.5556	0	55.5556	66.6667	33.3333	33.3333
124	31	3	2	1	1	4	2	35.3	4	3	26	2	3	2	2	1	0	0	1	2	1	1	1	1	2	2	5	2	1	0	0	1	0	0	0	0	0	1	0	1	27	33.3333	33.3333	22.2222	0	22.2222	0	0	0
127	27	2	1	1	1	4	2	23.7	3	2	23	2	2	2	1	1	0	0	0	1	0	0	0	0	0	0	0	1	0	1	0	0	0	0	0	0	0	0	0	1	22	0	0	0	0	0	16.6667	0	16.6667
128	27	2	1	1	1	4	2	30.5	4	3	33	3	4	2	3	2	0	0	1	2	0	0	0	0	0	0	0	1	0	1	0	0	0	0	0	0	0	0	0	1	18	0	0	0	0	0	0	0	0
130	34	3	2	1	1	5	1	43.2	4	3	39	3	1	1	0	0	0	0	0	1	0	0	0	0	0	0	0	1	0	1	0	0	0	0	0	0	0	0	0	1	22	0	0	0	0	0	0	0	16.6667
134	32	3	2	1	1	5	1	29.7	4	3	35	3	1	1	0	0	0	0	0	1	0	0	0	1	2	4	7	3	1	0	1	1	0	0	0	0	0	1	1	1	29	16.6667	0	0	0	0	0	0	33.3333
135	29	2	1	1	1	5	1	20.3	2	1	11	1	1	1	0	0	0	0	0	1	0	0	0	0	0	0	0	1	0	1	0	0	0	0	0	0	0	0	0	1	22	0	0	0	0	0	0	0	16.6667
142	36	4	2	2	2	5	1	26.4	3	2	27	3	2	2	1	1	0	0	0	1	0	0	0	1	2	0	3	2	1	0	0	1	0	0	0	0	0	1	0	1	30	33.3333	33.3333	0	33.3333	33.3333	0	0	16.6667
143	29	2	1	1	1	5	1	16.9	1	1	21	2	1	1	0	0	0	0	0	1	0	0	0	0	0	0	0	1	0	1	0	0	0	0	0	0	0	0	0	1	25	0	0	0	0	0	16.6667	0	33.3333
150	30	3	2	1	1	4	2	32.5	4	3	34	3	1	1	0	0	0	0	0	1	0	0	0	1	2	2	5	2	1	0	0	0	0	0	0	1	0	0	0	1	23	0	0	0	0	0	0	0	50
153	28	2	1	1	1	4	2	24.8	3	2	35	3	3	2	1	1	0	0	0	1	0	0	0	1	2	1	4	2	1	0	0	1	0	0	0	0	0	1	0	1	23	16.6667	0	0	0	0	0	11.1111	16.6667
1901	24	1	1	3	2	4	2	22.06	2	1	12	1	2	2	1	1	0	0	0	1	0	0	0	0	0	1	1	2	1	0	0	1	0	0	0	0	0	1	0	1	18	0	16.6667	0	0	0	0	0	0
1904	30	3	2	1	1	4	2	27.99	4	3	31	3	5	3	4	3	0	0	1	2	0	0	0	0	0	0	0	1	0	1	0	0	0	0	0	0	0	0	0	1	19	0	0	0	0	0	0	0	16.6667
1905	36	4	2	1	1	5	1	26.03	3	2	25	2	4	2	2	3	0	0	0	1	1	0	1	1	2	2	5	2	1	0	0	1	0	0	0	0	0	1	0	1	21	0	0	0	0	0	0	0	0
2001	31	3	2	2	2	5	1	20.6	2	1	13	1	1	1	0	0	0	0	0	1	0	0	0	0	0	0	0	1	0	1	0	0	0	0	0	0	0	0	0	1	18	0	0	0	0	0	0	0	0
2005	28	2	1	1	1	5	1	29.64	4	3	23	2	1	1	0	0	0	0	0	1	0	0	0	0	0	0	0	1	0	1	0	0	0	0	0	0	0	0	0	1	22	0	0	0	0	0	0	0	0
2006	27	2	1	2	2	5	1	23.95	3	2	39	3	1	1	0	0	0	0	0	1	0	0	0	0	0	0	0	1	0	1	0	0	0	0	0	0	0	0	0	1	18	0	0	0	0	0	0	0	0
2007	25	2	1	1	1	4	2	29.27	4	3	13	1	2	2	1	1	0	0	0	1	0	0	0	0	0	0	0	1	0	1	0	0	0	0	0	0	0	0	0	1	23	0	0	0	0	0	33.3333	0	16.6667
2008	35	4	2	1	1	4	2	34.37	4	3	12	1	4	2	3	3	0	0	0	1	0	0	0	0	0	0	0	1	0	1	0	0	0	0	0	0	0	0	0	1	22	0	0	0	0	0	0	0	33.3333
2009	30	3	2	1	1	5	1	21.17	2	1	#NULL!	2	2	2	1	0	1	0	0	1	0	0	0	0	0	0	0	1	0	1	0	0	0	0	0	0	0	0	0	1	21	0	0	0	0	0	0	0	50
2103	29	2	1	1	1	5	1	18.57	2	1	8	1	3	2	2	2	0	0	0	1	0	0	0	1	2	8	11	3	1	0	0	1	0	0	0	0	0	1	0	0	31	66.6667	83.3333	0	66.6667	66.6667	0	0	0
2105	32	3	2	4	2	5	1	32.34	4	3	32	3	1	1	0	0	0	0	0	1	0	0	0	0	0	0	0	1	0	1	0	0	0	0	0	0	0	0	0	1	25	0	0	0	0	0	0	0	16.6667
2106	32	3	2	1	1	5	1	27.39	3	2	25	2	2	2	1	0	0	0	1	2	0	0	0	0	0	0	0	1	0	1	0	0	0	0	0	0	0	0	0	1	18	0	0	0	0	0	0	0	0
2108	33	3	2	1	1	4	2	22.6	2	1	22	2	5	3	4	4	0	0	0	1	0	0	0	0	0	0	0	1	0	1	0	0	0	0	0	0	0	0	0	1	20	0	0	0	0	0	0	0	0
2111	34	3	2	1	1	4	2	24.59	3	2	21	2	3	2	2	2	0	0	0	1	0	0	0	2	2	6	10	3	1	0	0	1	0	0	0	0	0	1	0	1	33	33.3333	50	0	0	0	0	22.2222	33.3333
2112	22	1	1	3	2	4	2	27.31	3	2	11	1	1	1	0	0	0	0	0	1	0	0	0	0	0	0	0	1	0	1	0	0	0	0	0	0	0	0	0	1	17	0	0	0	0	0	0	0	0
2113	34	3	2	1	1	5	1	19.89	2	1	28	3	3	2	2	2	0	0	0	1	0	0	0	0	0	0	0	1	0	1	0	0	0	0	0	0	0	0	0	1	16	0	0	0	0	0	0	0	0
2115	31	3	2	4	2	4	2	24.67	3	2	33	3	2	2	1	1	0	0	0	1	0	0	0	0	0	0	0	1	0	1	0	0	0	0	0	0	0	0	0	1	19	0	0	0	0	0	0	0	0
2119	29	2	1	1	1	5	1	16.46	1	1	38	3	3	2	1	0	1	0	0	1	0	0	0	4	4	4	12	3	1	0	0	1	0	0	0	0	0	1	0	0	24	16.6667	16.6667	0	0	0	0	0	16.6667
2121	31	3	2	1	1	5	1	19.56	2	1	33	3	3	2	2	1	0	0	1	2	0	0	0	0	0	0	0	1	0	1	0	0	0	0	0	0	0	0	0	1	18	0	0	0	0	0	0	0	0
2122	33	3	2	3	2	5	1	20.33	2	1	21	2	2	2	1	0	0	0	1	2	0	0	0	0	0	0	0	1	0	1	0	0	0	0	0	0	0	0	0	1	17	0	0	0	0	0	0	0	0
2124	37	4	2	1	1	4	2	24.45	3	2	17	2	6	3	6	4	0	0	1	2	0	0	0	0	0	0	0	1	0	0	0	1	0	0	0	0	0	1	0	1	21	0	0	0	0	0	0	0	16.6667
2201	27	2	1	1	1	5	1	20.17	2	1	18	2	1	1	0	0	0	0	0	1	1	1	0	1	0	1	2	2	1	0	0	1	0	0	0	0	0	1	0	1	20	33.3333	16.6667	0	0	0	0	0	0
2203	30	3	2	3	2	5	1	21.88	2	1	30	3	1	1	0	0	0	0	0	1	0	0	0	0	0	0	0	1	0	1	0	0	0	0	0	0	0	0	0	1	18	0	0	0	0	0	0	0	16.6667
2204	27	2	1	1	1	5	1	24.46	3	2	38	3	1	1	0	0	0	0	0	1	0	0	0	0	0	0	0	1	0	1	0	0	0	0	0	0	0	0	0	1	20	0	0	0	0	0	33.3333	0	0
2205	28	2	1	1	1	5	1	19.65	2	1	38	3	1	1	0	0	0	0	0	1	0	0	0	0	0	0	0	1	0	1	0	0	0	0	0	0	0	0	0	1	20	0	33.3333	0	0	0	0	0	16.6667
2206	29	2	1	3	2	4	2	20.28	2	1	34	3	2	2	1	1	0	0	0	1	0	0	0	1	0	1	2	2	1	0	0	1	0	0	0	0	0	1	0	1	23	33.3333	0	0	0	0	0	11.1111	16.6667
2207	29	2	1	2	2	4	2	23.88	3	2	15	2	2	2	1	1	0	0	0	1	0	0	0	0	0	0	0	1	0	1	0	0	0	0	0	0	0	0	0	1	22	0	0	0	0	0	0	0	33.3333
2208	30	3	2	2	2	5	1	#NULL!	4	3	#NULL!	2	1	1	0	0	0	0	0	1	0	0	0	0	0	0	0	1	0	1	0	0	0	0	0	0	0	0	0	1	18	0	0	0	0	0	0	0	0
2209	27	2	1	3	2	5	1	29.09	4	3	23	2	1	1	0	0	0	0	0	1	0	0	0	4	0	0	4	2	1	1	0	0	0	0	0	0	0	0	0	1	24	16.6667	16.6667	0	0	0	0	11.1111	33.3333
2210	32	3	2	2	2	5	1	26.37	3	2	25	2	2	2	1	0	1	0	0	1	0	0	0	0	0	0	0	1	0	1	0	0	0	0	0	0	0	0	0	1	20	0	0	0	0	0	0	0	0
2213	26	2	1	2	2	5	1	19.07	2	1	30	3	1	1	0	0	0	0	0	1	0	0	0	0	0	0	0	1	0	1	0	0	0	0	0	0	0	0	0	1	17	0	0	0	0	0	0	0	0
2214	30	3	2	1	1	4	2	17.01	1	1	33	3	2	2	1	0	0	0	1	2	0	0	0	1	2	3	6	3	1	0	0	1	0	0	0	0	0	1	0	1	27	16.6667	0	0	0	0	0	0	16.6667
2215	33	3	2	2	2	5	1	26.6	3	2	33	3	3	2	2	2	0	0	0	1	1	1	0	0	2	2	4	2	1	0	0	1	0	1	0	0	0	0	0	1	37	33.3333	50	0	33.3333	33.3333	0	33.3333	66.6667
2216	29	2	1	1	1	5	1	23.61	3	2	21	2	2	2	1	1	0	0	0	1	0	0	0	0	0	0	0	1	0	1	0	0	0	0	0	0	0	0	0	1	23	0	0	0	0	0	0	0	0
2218	35	4	2	2	2	5	1	21.87	2	1	38	3	1	1	0	0	0	0	0	1	0	0	0	1	2	1	4	2	1	0	0	1	0	0	0	0	0	1	0	1	26	0	0	0	0	0	16.6667	0	50
2219	27	2	1	1	1	5	1	24.84	3	2	24	2	2	2	0	0	0	0	0	1	0	0	0	0	0	0	0	1	0	1	0	0	0	0	0	0	0	0	0	1	17	0	0	0	0	0	0	0	0
2220	23	1	1	1	1	4	2	18.55	2	1	34	3	2	2	1	0	0	0	1	2	0	0	0	0	0	0	0	1	0	1	0	0	0	0	0	0	0	0	0	1	21	0	0	0	0	0	0	0	16.6667
2221	34	3	2	1	1	4	2	34.96	4	3	#NULL!	2	4	2	3	3	0	0	0	1	0	0	0	0	0	0	0	1	0	1	0	0	0	0	0	0	0	0	0	1	20	0	0	0	0	0	0	0	0
2222	25	2	1	1	1	4	2	17.51	1	1	21	2	1	1	0	0	0	0	0	1	0	0	0	0	2	0	2	2	1	1	0	0	0	0	0	0	0	0	0	1	24	0	16.6667	11.1111	0	11.1111	0	0	16.6667
2223	24	1	1	1	1	4	2	27.85	4	3	36	3	1	1	0	0	0	0	0	1	0	0	0	0	0	0	0	1	0	1	0	0	0	0	0	0	0	0	0	1	17	0	0	0	0	0	0	0	0
2224	32	3	2	1	1	5	1	17.51	1	1	21	2	2	2	1	0	0	0	1	2	0	0	0	0	0	0	0	1	0	1	0	0	0	0	0	0	0	0	0	1	22	0	0	0	0	0	0	0	0
2225	31	3	2	1	1	5	1	26.69	3	2	29	3	2	2	1	1	0	0	0	1	0	0	0	0	0	0	0	1	0	1	0	0	0	0	0	0	0	0	0	1	20	0	0	0	0	0	0	0	0
2227	25	2	1	1	1	4	2	22.66	2	1	28	3	2	2	1	1	0	0	0	1	0	0	0	0	0	1	1	2	1	1	0	0	0	0	0	0	0	0	0	1	20	0	0	0	0	0	0	0	16.6667
2228	24	1	1	1	1	5	1	25.32	3	2	29	3	2	2	1	1	0	0	0	1	0	0	0	0	0	0	0	1	0	1	0	0	0	0	0	0	0	0	0	1	18	0	0	0	0	0	0	0	0
2230	33	3	2	1	1	5	1	31.02	4	3	39	3	3	2	2	2	0	0	0	1	1	1	1	2	2	4	8	3	1	0	0	0	0	0	1	0	0	0	0	1	30	33.3333	33.3333	0	0	0	0	11.1111	33.3333
2232	25	2	1	1	1	5	1	22.83	2	1	26	2	2	2	1	1	0	0	0	1	0	0	0	0	0	0	0	1	0	1	0	0	0	0	0	0	0	0	0	1	19	0	0	0	0	0	0	0	16.6667
2233	31	3	2	1	1	5	1	17.57	1	1	27	3	1	1	0	0	0	0	0	1	0	0	0	0	0	0	0	1	0	1	0	0	0	0	0	0	0	0	0	1	23	0	0	0	0	0	16.6667	0	0
2234	31	3	2	1	1	5	1	23.41	3	2	10	1	2	2	1	1	0	0	0	1	0	0	0	1	2	1	4	2	1	0	0	1	0	0	0	1	0	1	0	1	22	0	0	0	0	0	0	0	16.6667
2237	27	2	1	1	1	5	1	19.18	2	1	24	2	1	1	0	0	0	0	0	1	0	0	0	0	0	0	0	1	0	1	0	0	0	0	0	0	0	0	0	1	21	0	16.6667	0	0	0	0	0	16.6667
2301	32	3	2	1	1	4	2	27.27	3	2	32	3	3	2	2	2	0	0	0	1	1	1	1	3	4	4	11	3	1	0	0	1	0	0	0	0	0	1	0	0	29	0	16.6667	0	16.6667	16.6667	0	22.2222	33.3333
2302	30	3	2	1	1	5	1	19.82	2	1	37	3	1	1	0	0	0	0	0	1	0	0	0	0	0	0	0	1	0	1	0	0	0	0	0	0	0	0	0	1	22	0	0	0	0	0	0	0	16.6667
2601	31	3	2	1	1	5	1	21.7	2	1	36	3	3	2	2	2	0	0	0	1	0	0	0	0	0	0	0	1	0	0	0	1	0	0	0	0	0	1	0	1	28	0	16.6667	0	0	0	0	0	0
2602	25	2	1	3	2	5	1	28.02	4	3	38	3	1	1	0	0	0	0	0	1	0	0	0	0	0	0	0	1	0	1	0	0	0	0	0	0	0	0	0	1	22	0	0	0	0	0	0	0	16.6667
2605	30	3	2	1	1	4	2	21.78	2	1	13	1	3	2	1	0	0	1	0	1	0	0	0	0	0	0	0	1	0	1	0	0	0	0	0	0	0	0	0	1	20	0	0	0	0	0	0	0	16.6667
2607	31	3	2	1	1	5	1	24.91	3	2	24	2	2	2	1	0	0	0	1	2	1	0	1	1	2	5	8	3	1	0	0	1	0	0	0	0	0	1	0	1	28	16.6667	33.3333	0	0	0	0	0	16.6667
2609	30	3	2	1	1	5	1	21.77	2	1	15	2	1	1	0	0	0	0	0	1	0	0	0	0	0	0	0	1	0	1	0	0	0	0	0	0	0	0	0	1	19	0	0	0	0	0	16.6667	0	0
2610	30	3	2	2	2	5	1	20.83	2	1	24	2	2	2	1	1	0	0	0	1	1	0	0	1	2	0	3	2	1	0	0	1	0	0	0	0	0	1	0	1	21	0	0	0	0	0	0	11.1111	0
2611	37	4	2	1	1	5	1	34.77	4	3	25	2	3	2	1	0	1	0	0	1	0	0	0	0	0	0	0	1	0	1	0	0	0	0	0	0	0	0	0	1	17	0	0	0	0	0	0	0	0
2613	24	1	1	1	1	5	1	23.71	3	2	35	3	1	1	0	0	0	0	0	1	0	0	0	0	0	1	1	2	1	1	0	0	0	0	0	0	0	0	0	1	19	0	0	0	0	0	0	0	16.6667
2701	32	3	2	1	1	4	2	25.63	3	2	11	1	1	1	0	0	0	0	0	1	0	0	0	0	0	0	0	1	0	1	0	0	0	0	0	0	0	0	0	1	23	0	0	0	0	0	0	0	16.6667
2702	38	4	2	3	2	5	1	#NULL!	4	3	35	3	3	2	2	0	0	0	2	2	0	0	0	0	0	0	0	1	0	1	0	0	0	0	0	0	0	0	0	1	18	0	0	0	0	0	0	0	0
2704	31	3	2	2	2	5	1	19.53	2	1	8	1	1	1	0	0	0	0	0	1	0	0	0	0	0	0	0	1	0	1	0	0	0	0	0	0	0	0	0	1	19	0	0	0	0	0	16.6667	0	0
2705	28	2	1	1	1	5	1	25.71	3	2	22	2	2	2	1	0	0	0	1	2	0	0	0	1	2	3	6	3	1	0	1	1	0	0	0	0	0	1	1	1	32	33.3333	33.3333	33.3333	0	33.3333	0	22.2222	16.6667
2706	21	1	1	1	1	4	2	21.88	2	1	16	2	2	2	0	0	0	0	0	1	1	1	1	3	2	4	9	3	1	0	1	0	0	0	0	0	0	0	0	1	32	16.6667	50	0	33.3333	33.3333	0	22.2222	66.6667
2707	19	1	1	1	1	4	2	19.9	2	1	38	3	1	1	0	0	0	0	0	1	0	0	0	0	0	0	0	1	0	1	0	0	0	0	0	0	0	0	0	1	17	0	0	0	0	0	0	0	0
2709	25	2	1	1	1	4	2	23.55	3	2	36	3	2	2	1	1	0	0	0	1	0	0	1	0	0	0	0	1	0	1	0	0	0	0	0	0	0	0	0	1	18	0	0	0	0	0	0	0	16.6667
2710	35	4	2	1	1	5	1	27.29	3	2	23	2	1	1	0	0	0	0	0	1	0	0	0	0	0	0	0	1	0	1	0	0	0	0	0	0	0	0	0	1	20	0	0	0	0	0	0	0	0
2712	31	3	2	1	1	5	1	18.13	1	1	23	2	2	2	1	1	0	0	0	1	0	0	0	0	0	0	0	1	0	1	0	0	0	0	0	0	0	0	0	1	23	16.6667	0	0	0	0	0	0	16.6667
2714	31	3	2	1	1	5	1	20.94	2	1	9	1	5	3	3	3	0	0	0	1	0	0	0	0	0	0	0	1	0	1	0	0	0	0	0	0	0	0	0	1	18	0	0	0	0	0	0	0	0
2803	33	3	2	3	2	4	2	31.53	4	3	32	3	3	2	2	1	0	0	1	2	0	0	0	1	0	1	2	2	1	0	0	0	0	0	1	0	0	0	0	1	20	0	0	0	0	0	0	0	33.3333
2804	34	3	2	1	1	4	2	28.35	4	3	31	3	3	2	2	2	0	0	0	1	0	0	0	0	0	0	0	1	0	1	0	0	0	0	0	0	0	0	0	1	27	0	0	0	0	0	16.6667	0	16.6667
2814	23	1	1	1	1	4	2	22.89	2	1	#NULL!	2	1	1	0	0	0	0	0	1	0	0	0	0	0	0	0	1	0	1	0	0	0	0	0	0	0	0	0	1	21	0	0	0	0	0	16.6667	0	0
2820	28	2	1	1	1	4	2	33.59	4	3	35	3	2	2	1	0	0	0	1	2	0	0	0	0	0	0	0	1	0	1	0	0	0	0	0	0	0	0	0	1	21	0	0	0	0	0	0	0	16.6667
2822	22	1	1	1	1	4	2	17.01	1	1	#NULL!	2	2	2	1	1	0	0	0	1	0	0	0	0	0	0	0	1	0	1	0	0	0	0	0	0	0	0	0	1	22	0	0	0	0	0	33.3333	0	16.6667
2823	22	1	1	2	2	4	2	20.7	2	1	22	2	2	2	1	1	0	0	0	1	1	1	0	0	0	0	0	1	0	1	0	0	0	0	0	0	0	0	0	1	19	0	0	0	0	0	0	0	33.3333
2826	22	1	1	1	1	5	1	25.39	3	2	30	3	2	2	1	1	0	0	0	1	0	0	0	0	0	0	0	1	0	0	0	1	0	0	0	0	0	1	0	1	24	16.6667	0	0	0	0	0	0	33.3333
2828	32	3	2	4	2	5	1	20.27	2	1	28	3	2	2	1	0	1	0	0	1	0	0	0	0	0	0	0	1	0	1	0	0	0	0	0	0	0	0	0	1	23	0	0	0	0	0	0	0	0
2836	34	3	2	1	1	5	1	18.3	1	1	#NULL!	2	4	2	4	4	0	0	0	1	0	0	0	0	0	1	1	2	1	0	1	0	0	0	0	0	0	0	0	1	18	0	0	0	0	0	0	0	0
2901	33	3	2	1	1	5	1	20.34	2	1	19	2	4	2	3	1	0	0	2	2	0	0	0	0	0	0	0	1	0	1	0	0	0	0	0	0	0	0	0	1	20	0	0	0	16.6667	16.6667	0	0	16.6667
2902	25	2	1	1	1	5	1	22.48	2	1	33	3	1	1	0	0	0	0	0	1	0	0	0	0	0	0	0	1	0	1	0	0	0	0	0	0	0	0	0	1	23	33.3333	16.6667	0	0	0	0	0	33.3333
2904	28	2	1	3	2	4	2	26.7	3	2	12	1	1	1	0	0	0	0	0	1	0	0	0	0	0	0	0	1	0	1	0	0	0	0	0	0	0	0	0	1	17	0	0	0	0	0	0	0	0
2905	30	3	2	1	1	5	1	21.93	2	1	8	1	3	2	2	2	0	0	0	1	0	0	0	0	0	0	0	1	0	1	0	0	0	0	0	0	0	0	0	1	18	0	0	0	0	0	0	0	0
2906	35	4	2	1	1	5	1	23.71	3	2	5	1	3	2	1	1	0	0	1	2	0	0	0	1	2	1	4	2	1	0	0	1	0	0	0	0	0	1	0	1	35	33.3333	33.3333	33.3333	0	33.3333	16.6667	33.3333	33.3333
2907	21	1	1	1	1	4	2	19.96	2	1	17	2	1	1	0	0	0	0	0	1	0	0	0	0	0	0	0	1	0	1	0	0	0	0	0	0	0	0	0	1	21	0	0	0	0	0	0	0	0
2908	36	4	2	1	1	5	1	27.34	3	2	28	3	2	2	1	0	0	0	1	2	0	0	0	0	0	0	0	1	0	1	0	0	0	0	0	0	0	0	0	1	19	0	0	0	0	0	0	0	0
2909	28	2	1	4	2	5	1	23.92	3	2	#NULL!	2	1	1	0	0	0	0	0	1	0	0	0	0	0	0	0	1	0	1	0	0	0	0	0	0	0	0	0	1	19	0	0	0	0	0	0	0	16.6667
2910	32	3	2	1	1	5	1	24.46	3	2	29	3	7	3	3	3	0	0	0	1	0	0	0	0	0	0	0	1	0	1	0	0	0	0	0	0	0	0	0	1	20	0	0	0	0	0	0	0	0
2911	27	2	1	1	1	5	1	16.23	1	1	17	2	1	1	0	0	0	0	0	1	0	0	0	0	0	0	0	1	0	1	0	0	0	0	0	0	0	0	0	1	25	0	0	0	0	0	0	0	16.6667
2912	30	3	2	1	1	5	1	27.7	4	3	31	3	1	1	0	0	0	0	0	1	0	0	0	0	0	0	0	1	0	1	0	0	0	0	0	0	0	0	0	1	22	0	0	0	0	0	0	11.1111	16.6667
2913	33	3	2	1	1	5	1	21.49	2	1	29	3	3	2	2	1	1	0	0	1	1	1	1	2	2	4	8	3	1	0	1	0	0	0	0	0	0	0	0	1	25	33.3333	16.6667	0	33.3333	33.3333	0	0	0
2915	28	2	1	2	2	4	2	24.14	3	2	13	1	2	2	1	1	0	0	0	1	0	0	0	0	0	0	0	1	0	1	0	0	0	0	0	0	0	0	0	1	20	0	0	0	0	0	33.3333	0	0
2916	33	3	2	1	1	4	2	#NULL!	4	3	11	1	3	2	2	0	0	0	2	2	0	0	0	0	0	0	0	1	0	1	0	0	0	0	0	0	0	0	0	1	17	0	0	0	0	0	0	0	0
2921	32	3	2	3	2	5	1	23.34	3	2	28	3	4	2	2	2	0	0	0	1	0	0	0	0	0	0	0	1	0	1	0	0	0	0	0	0	0	0	0	1	18	0	0	0	0	0	0	0	0
2922	25	2	1	1	1	5	1	20.44	2	1	24	2	1	1	0	0	0	0	0	1	0	0	0	0	0	0	0	1	0	1	0	0	0	0	0	0	0	0	0	1	24	0	0	0	0	0	0	0	16.6667
2923	33	3	2	1	1	5	1	21.5	2	1	8	1	4	2	3	3	0	0	0	1	0	0	0	0	0	0	0	1	0	1	0	0	0	0	0	0	0	0	0	1	19	0	0	0	0	0	0	0	0
2925	27	2	1	1	1	5	1	18.2	1	1	26	2	1	1	0	0	0	0	0	1	0	0	0	0	0	0	0	1	0	1	0	0	0	0	0	0	0	0	0	1	24	0	0	0	0	0	0	0	16.6667
2928	39	4	2	1	1	5	1	27.55	4	3	26	2	3	2	2	2	0	0	0	1	0	0	0	0	0	0	0	1	0	1	0	0	0	0	0	0	0	0	0	1	20	0	0	0	0	0	0	0	0
2930	36	4	2	1	1	5	1	28.4	4	3	21	2	5	3	4	4	0	0	0	1	0	0	0	0	0	0	0	1	0	1	0	0	0	0	0	0	0	0	0	1	22	0	0	0	0	0	0	0	0
2931	36	4	2	1	1	4	2	21.08	2	1	15	2	5	3	4	4	0	0	0	1	0	0	0	0	0	0	0	1	0	1	0	0	0	0	0	0	0	0	0	1	23	0	0	0	0	0	16.6667	11.1111	16.6667
2932	27	2	1	1	1	5	1	22.52	2	1	28	3	2	2	1	1	0	0	0	1	0	0	0	0	0	0	0	1	0	1	0	0	0	0	0	0	0	0	0	1	20	0	0	0	0	0	0	0	0
301	30	3	2	1	1	5	1	22.6	2	1	11	1	3	2	2	2	0	0	0	1	0	0	0	0	0	0	0	1	0	1	0	0	0	0	0	0	0	0	0	1	21	0	0	0	0	0	0	0	16.6667
305	26	2	1	2	2	4	2	22.07	2	1	25	2	1	1	0	0	0	0	0	1	0	0	0	0	0	0	0	1	0	1	0	0	0	0	0	0	0	0	0	1	20	0	0	0	0	0	33.3333	0	0
306	26	2	1	1	1	5	1	17.51	1	1	13	1	1	1	0	0	0	0	0	1	0	0	0	0	0	0	0	1	0	1	0	0	0	0	0	0	0	0	0	1	17	0	0	0	0	0	0	0	0
309	34	3	2	1	1	4	2	23.39	3	2	18	2	4	2	3	3	0	0	0	1	0	0	0	0	0	0	0	1	0	1	0	0	0	0	0	0	0	0	0	1	23	0	0	0	0	0	0	0	16.6667
311	37	4	2	1	1	5	1	#NULL!	4	3	26	2	5	3	4	2	0	0	2	2	0	0	0	3	4	3	10	3	1	0	0	1	0	0	0	0	0	1	0	1	41	83.3333	66.6667	33.3333	0	33.3333	16.6667	0	33.3333
312	26	2	1	1	1	5	1	29.3	4	3	34	3	1	1	0	0	0	0	0	1	0	0	0	0	0	0	0	1	0	1	0	0	0	0	0	0	0	0	0	1	28	33.3333	33.3333	11.1111	0	11.1111	0	11.1111	33.3333
314	26	2	1	2	2	5	1	26.95	3	2	7	1	1	1	0	0	0	0	0	1	0	0	0	0	0	0	0	1	0	1	0	0	0	0	0	0	0	0	0	1	22	0	0	0	0	0	16.6667	0	50
315	30	3	2	3	2	4	2	33.62	4	3	16	2	1	1	0	0	0	0	0	1	0	0	0	0	0	0	0	1	0	1	0	0	0	0	0	0	0	0	0	1	19	0	0	0	0	0	0	0	16.6667
316	23	1	1	1	1	5	1	20.55	2	1	16	2	1	1	0	0	0	0	0	1	0	0	0	1	2	1	4	2	1	0	0	1	0	0	0	0	0	1	0	1	30	33.3333	50	0	0	0	0	0	0
317	28	2	1	1	1	5	1	23.19	3	2	7	1	1	1	0	0	0	0	0	1	0	0	0	0	0	0	0	1	0	1	0	0	0	0	0	0	0	0	0	1	21	33.3333	0	0	0	0	0	0	33.3333
321	24	1	1	1	1	5	1	29.59	4	3	30	3	1	1	0	0	0	0	0	1	0	0	0	0	0	2	2	2	1	1	0	0	0	0	0	0	0	0	0	1	31	0	16.6667	0	0	0	33.3333	11.1111	33.3333
322	28	2	1	2	2	5	1	20.28	2	1	31	3	1	1	0	0	0	0	0	1	0	0	0	0	0	0	0	1	0	1	0	0	0	0	0	0	0	0	0	1	21	0	0	0	0	0	0	0	16.6667
324	21	1	1	4	2	4	2	#NULL!	4	3	20	2	1	1	0	0	0	0	0	1	0	0	0	3	2	2	7	3	1	0	1	1	0	0	0	0	0	1	1	1	25	16.6667	16.6667	0	0	0	33.3333	11.1111	0
325	38	4	2	2	2	5	1	#NULL!	4	3	#NULL!	2	1	1	0	0	0	0	0	1	1	0	0	1	0	1	2	2	1	0	0	1	0	0	0	0	0	1	0	1	19	16.6667	0	0	0	0	0	11.1111	0
326	29	2	1	2	2	2	1	#NULL!	4	3	#NULL!	2	1	1	0	0	0	0	0	1	0	0	0	0	0	0	0	1	0	1	0	0	0	0	0	0	0	0	0	1	17	0	0	0	0	0	0	0	0
327	24	1	1	4	2	5	1	#NULL!	4	3	#NULL!	2	1	1	0	0	0	0	0	1	0	0	0	0	0	0	0	1	0	1	0	0	0	0	0	0	0	0	0	1	22	0	0	0	0	0	0	0	0
330	26	2	1	1	1	5	1	#NULL!	4	3	15	2	2	2	1	0	0	0	1	2	1	0	0	1	2	1	4	2	1	0	0	1	0	0	0	0	0	1	0	1	20	0	0	0	0	0	0	0	0
331	35	4	2	1	1	5	1	30.67	4	3	33	3	3	2	2	1	0	0	1	2	0	0	0	0	0	0	0	1	0	1	0	0	0	0	0	0	0	0	0	1	19	0	0	0	0	0	16.6667	0	0
333	23	1	1	1	1	5	1	15.24	1	1	35	3	1	1	0	0	0	0	0	1	1	1	0	1	2	1	4	2	1	0	0	1	0	0	0	0	0	1	0	1	33	33.3333	33.3333	0	33.3333	33.3333	33.3333	0	33.3333
339	30	3	2	1	1	5	1	21.05	2	1	31	3	2	2	1	0	0	0	1	2	0	0	0	0	0	0	0	1	0	1	0	0	0	0	0	0	0	0	0	1	21	0	16.6667	0	0	0	0	0	16.6667
341	27	2	1	1	1	5	1	25.22	3	2	19	2	3	2	1	0	1	0	0	1	0	0	0	2	2	3	7	3	1	0	0	1	0	0	0	0	0	1	0	1	30	33.3333	0	0	0	0	0	22.2222	33.3333
342	32	3	2	1	1	5	1	21.5	2	1	20	2	3	2	2	2	0	0	0	1	0	0	0	0	0	0	0	1	0	1	0	0	0	0	0	0	0	0	0	1	18	0	0	0	0	0	0	0	0
343	27	2	1	2	2	4	2	21.88	2	1	35	3	1	1	0	0	0	0	0	1	0	0	0	0	0	0	0	1	0	1	0	0	0	0	0	0	0	0	0	1	18	0	0	0	0	0	0	0	0
403	38	4	2	1	1	5	1	18.37	1	1	17	2	4	2	3	3	0	0	0	1	0	0	0	0	0	0	0	1	0	1	0	0	0	0	0	0	0	0	0	1	19	0	0	0	0	0	16.6667	0	0
404	41	4	2	2	2	5	1	19.15	2	1	30	3	1	1	0	0	0	0	0	1	0	0	0	0	0	0	0	1	0	1	0	0	0	0	0	0	0	0	0	1	24	16.6667	16.6667	0	0	0	0	11.1111	33.3333
409	25	2	1	1	1	5	1	24.65	3	2	14	2	2	2	0	0	0	0	0	1	0	0	0	0	0	0	0	1	0	1	0	0	0	0	0	0	0	0	0	1	22	0	0	0	0	0	0	0	0
410	35	4	2	1	1	4	2	17.35	1	1	36	3	4	2	2	2	0	0	0	1	0	0	0	0	0	0	0	1	0	1	0	0	0	0	0	0	0	0	0	1	17	0	0	0	0	0	0	0	0
411	32	3	2	1	1	4	2	28.62	4	3	33	3	4	2	3	3	0	0	0	1	0	0	0	0	0	0	0	1	0	1	0	0	0	0	0	0	0	0	0	1	21	0	0	0	0	0	16.6667	0	0
412	24	1	1	3	2	4	2	14.69	1	1	32	3	1	1	0	0	0	0	0	1	0	0	0	0	0	0	0	1	0	1	0	0	0	0	0	0	0	0	0	1	19	0	0	0	0	0	0	0	0
413	28	2	1	2	2	4	2	17.09	1	1	31	3	5	3	4	3	0	0	1	2	1	1	0	1	2	3	6	3	1	0	0	1	0	0	0	0	0	1	0	1	36	33.3333	66.6667	0	16.6667	16.6667	0	33.3333	66.6667
416	31	3	2	1	1	5	1	24.46	3	2	36	3	3	2	2	2	0	0	0	1	0	0	0	1	0	1	2	2	1	0	0	1	0	0	0	0	0	1	0	1	22	0	0	0	0	0	0	0	0
417	35	4	2	2	2	4	2	31.64	4	3	29	3	2	2	1	0	0	0	1	2	0	0	0	0	0	0	0	1	0	1	0	0	0	0	0	0	0	0	0	1	17	0	0	0	0	0	0	0	0
420	26	2	1	1	1	4	2	20.12	2	1	37	3	2	2	1	0	0	0	1	2	0	0	0	0	0	0	0	1	0	1	0	0	0	0	0	0	0	0	0	1	21	0	0	0	0	0	33.3333	0	0
423	36	4	2	2	2	5	1	25.67	3	2	22	2	3	2	2	2	0	0	0	1	0	0	0	1	2	3	6	3	1	0	0	1	0	0	0	0	0	1	0	1	22	0	0	0	0	0	16.6667	0	0
424	20	1	1	4	2	4	2	22.22	2	1	25	2	2	2	1	1	0	0	0	1	0	0	0	0	0	0	0	1	0	1	0	0	0	0	0	0	0	0	0	1	21	0	0	0	0	0	0	0	0
429	30	3	2	1	1	5	1	22.31	2	1	9	1	2	2	1	0	0	0	1	2	0	0	0	1	2	6	9	3	1	0	1	1	0	0	0	0	0	1	1	1	30	0	16.6667	0	0	0	0	22.2222	33.3333
430	20	1	1	1	1	4	2	26.22	3	2	11	1	1	1	0	0	0	0	0	1	0	0	0	0	2	1	3	2	1	0	0	1	0	0	0	0	0	1	0	1	32	16.6667	0	0	0	0	0	0	50
433	33	3	2	3	2	5	1	20.03	2	1	22	2	2	2	1	1	0	0	0	1	0	0	0	0	0	0	0	1	0	1	0	0	0	0	0	0	0	0	0	1	27	33.3333	33.3333	0	16.6667	16.6667	0	0	50
502	21	1	1	2	2	4	2	20.55	2	1	30	3	1	1	0	0	0	0	0	1	0	0	0	0	0	0	0	1	0	1	0	0	0	0	0	0	0	0	0	1	19	0	0	0	0	0	16.6667	0	0
507	28	2	1	1	1	5	1	16.99	1	1	15	2	2	2	1	1	0	0	0	1	0	0	0	0	0	0	0	1	0	1	0	0	0	0	0	0	0	0	0	1	25	0	0	0	0	0	0	0	16.6667
515	20	1	1	1	1	4	2	23.53	3	2	25	2	1	1	0	0	0	0	0	1	0	0	0	0	0	0	0	1	0	1	0	0	0	0	0	0	0	0	0	1	26	0	0	0	0	0	0	0	0
517	31	3	2	1	1	4	2	20.2	2	1	16	2	3	2	2	2	0	0	0	1	0	0	0	0	0	1	1	2	1	1	0	0	0	0	0	0	0	0	0	1	25	16.6667	0	0	0	0	0	0	16.6667
519	34	3	2	1	1	4	2	21.05	2	1	31	3	5	3	2	1	0	0	1	2	0	0	0	0	0	0	0	1	0	1	0	0	0	0	0	0	0	0	0	1	21	0	0	0	0	0	16.6667	0	16.6667
521	22	1	1	1	1	5	1	23.5	3	2	32	3	1	1	0	0	0	0	0	1	0	0	0	0	0	0	0	1	0	1	0	0	0	0	0	0	0	0	0	1	17	0	0	0	0	0	0	0	0
524	18	1	1	4	2	4	2	20.31	2	1	31	3	1	1	0	0	0	0	0	1	0	0	0	0	0	0	0	1	0	0	0	0	0	0	1	0	0	0	0	1	32	33.3333	83.3333	22.2222	0	22.2222	0	0	16.6667
527	25	2	1	1	1	4	2	22.89	2	1	31	3	1	1	0	0	0	0	0	1	0	0	0	0	0	0	0	1	0	1	0	0	0	0	0	0	0	0	0	1	21	0	0	0	0	0	0	0	16.6667
528	32	3	2	1	1	4	2	23.92	3	2	12	1	3	2	2	1	0	0	1	2	0	0	0	0	0	0	0	1	0	1	0	0	0	0	0	0	0	0	0	1	18	0	0	0	0	0	0	0	0
530	29	2	1	1	1	5	1	21.4	2	1	30	3	4	2	2	2	0	0	0	1	0	0	0	0	0	0	0	1	0	1	0	0	0	0	0	0	0	0	0	1	22	0	0	11.1111	0	11.1111	0	0	16.6667
531	27	2	1	1	1	5	1	19.22	2	1	38	3	2	2	1	0	0	0	1	2	0	0	0	0	0	0	0	1	0	1	0	0	0	0	0	0	0	0	0	1	18	0	0	0	0	0	0	0	0
532	27	2	1	1	1	5	1	33.31	4	3	16	2	2	2	0	0	0	0	0	1	0	0	0	0	0	0	0	1	0	1	0	0	0	0	0	0	0	0	0	1	18	0	0	0	0	0	0	0	0
525	29	2	1	1	1	5	1	26.5	3	2	18	2	3	2	1	1	0	0	0	1	1	0	1	1	2	5	8	3	1	0	0	0	0	0	1	0	0	0	0	1	34	0	0	0	0	0	0	44.4444	16.6667
17	24	1	1	1	1	4	2	23.1	3	2	12	1	2	2	1	1	0	0	0	1	0	0	1	2	2	2	6	3	1	1	1	1	1	1	1	1	1	0	0	1	17	0	0	0	0	0	0	0	0
[truncated: 4 more columns]
